# Supplementary material for: Effects of Simulated Space Radiations on the Tomato Root Proteome
Source: Front Plant Sci. 2019 Oct 24;10:1334. doi: 10.3389/fpls.2019.01334 (PMC6821793; doi:10.3389/fpls.2019.01334)
Supplement: Supplementary file 3 [file Table_1.xlsx]

## Sheet: peptides 
Supplementary Table S1. Identification details from MASCOT search for the differentially represented proteins in the g-rays irradiation experiment.
Spot number	UniProtKB accession (Solanum Lycopersicum)	UniProtKB protein description (Solanum Lycopersicum)	Mascot Protein score	protein th. mass (Da)	protein matches	significant protein matches	protein sequences	significant protein sequences	protein sequence coverage (%)	protein pI	number of query	peptide rank	peptide bold	peptide unique	experimental m/z	peptide experimental MW	ion charge	peptide calculated m/z	Delta m/z	missed cleavages	peptide score	expected value	peptide residue before	peptide sequences	peptide residue after	peptide variable modification	peptide variable modification position	emPAI value
1203	P26300	Enolase	466	48054	7	6	7	6	23.6	5.68	6773	1	1	1	466.766	931.517	2	931.516	0.001	0	51.2	0.0024	K	TCNALLLK	V
1203	P26300	Enolase	466	48054	7	6	7	6	23.6	5.68	15042	1	1	1	783.454	1564.89	2	1564.89	0.0002	0	120.92	2.1e-10	K	AVNNVNSIIGPALVGK	D
1203	P26300	Enolase	466	48054	7	6	7	6	23.6	5.68	15145	1	1	1	788.051	1574.09	2	1572.84	1.2515	0	68.77	4.3e-05	K	VNQIGSVTESIEAVK	M
1203	P26300	Enolase	466	48054	7	6	7	6	23.6	5.68	15412	1	1	1	801.399	1600.78	2	1600.78	0.0021	0	90.45	2.3e-07	K	VVIGMDVAASEFYGK	D	Oxidation (M)	0.000010000000000.0
1203	P26300	Enolase	466	48054	7	6	7	6	23.6	5.68	17497	1	1	1	902.979	1803.94	2	1803.94	0.0063	0	63.11	0.00012	R	AAVPSGASTGIYEALELR	D
1203	P26300	Enolase	466	48054	7	6	7	6	23.6	5.68	17968	1	1	1	620.946	1859.82	3	1859.82	-0.001	1	34.71	0.081	K	SYDLNFKEESNDGSQK	I
1203	P26300	Enolase	466	48054	7	6	7	6	23.6	5.68	18352	1	1	1	956.49	1910.96	2	1910.96	0.0015	0	41.76	0.017	K	LAMQEFMILPVGAANFK	E	2 Oxidation (M)	0.00100010000000000.0	0.53
1203	K4D601	Uncharacterized protein	225	52014	6	5	5	4	15.1	5.84	10687	1	1	1	621.87	1241.73	2	1241.72	0.0031	0	38.1	0.042	K	SIPSIIDLGSLK	V
1203	K4D601	Uncharacterized protein	225	52014	6	5	5	4	15.1	5.84	11341	1	1	1	642.88	1283.75	2	1283.74	0.0013	0	61.73	0.00017	K	VLQLETAAGAAIK	F
1203	K4D601	Uncharacterized protein	225	52014	6	5	5	4	15.1	5.84	13796	1	1	1	730.374	1458.73	2	1458.73	0.0027	0	36.53	0.059	K	SAVAGLNQISENEK	S
1203	K4D601	Uncharacterized protein	225	52014	6	5	5	4	15.1	5.84	15479	1	1	1	808.903	1615.79	2	1614.79	1.0027	0	54.02	0.001	R	SNPSNPSIELGPEFK	K
1203	K4D601	Uncharacterized protein	225	52014	6	5	5	4	15.1	5.84	19972	1	1	1	723.343	2167.01	3	2167.01	-0.002	0	36.93	0.042	K	YANSNIDIHTFNQSQYPR	L			0.3
1369	K4B2I9	Uncharacterized protein	1020	73153	24	21	17	15	27	5.75	5305	1	1	1	414.769	827.523	2	827.523	-0.0003	1	47.81	0.0047	R	KALIDIR	N
1369	K4B2I9	Uncharacterized protein	1020	73153	24	21	17	15	27	5.75	5755	1	1	1	436.253	870.492	2	870.492	-0.0006	0	40.95	0.024	R	IAGLDVQR	I
1369	K4B2I9	Uncharacterized protein	1020	73153	24	21	17	15	27	5.75	6469	1	1	1	484.288	966.561	2	966.561	0.0003	0	31.49	0.17	K	HLNITLTR	S
1369	K4B2I9	Uncharacterized protein	1020	73153	24	21	17	15	27	5.75	6622	1	1	1	491.248	980.481	2	980.481	0.0001	0	58.05	0.00039	K	ETAEAYLGK	S
1369	K4B2I9	Uncharacterized protein	1020	73153	24	21	17	15	27	5.75	6667	1	1	1	493.475	984.934	2	983.565	1.3694	0	56.9	0.00075	K	GELLVGTPAK	R
1369	K4B2I9	Uncharacterized protein	1020	73153	24	21	17	15	27	5.75	8211	1	1	1	570.842	1139.67	2	1139.67	0.0029	1	34.97	0.074	K	GELLVGTPAKR	Q
1369	K4B2I9	Uncharacterized protein	1020	73153	24	21	17	15	27	5.75	8800	1	1	1	596.322	1190.63	2	1190.63	-0.0005	0	50.21	0.0027	R	TTPSVVAFNQK	G
1369	K4B2I9	Uncharacterized protein	1020	73153	24	21	17	15	27	5.75	9391	1	1	1	618.783	1235.55	2	1235.55	0	0	73.61	1.1e-05	R	SSGGLSEDEIDK	M
1369	K4B2I9	Uncharacterized protein	1020	73153	24	21	17	15	27	5.75	9575	1	1	1	624.846	1247.68	2	1247.68	0.0005	0	57.04	0.00053	K	VQEIVSEIFGK	S
1369	K4B2I9	Uncharacterized protein	1020	73153	24	21	17	15	27	5.75	9695	1	1	1	628.813	1255.61	2	1255.61	0	1	74.95	8.7e-06	K	MKETAEAYLGK	S	Oxidation (M)	0.10000000000.0
1369	K4B2I9	Uncharacterized protein	1020	73153	24	21	17	15	27	5.75	9696	1	1	1	419.545	1255.61	3	1255.61	0.0011	1	37.64	0.047	K	MKETAEAYLGK	S	Oxidation (M)	0.10000000000.0
1369	K4B2I9	Uncharacterized protein	1020	73153	24	21	17	15	27	5.75	10176	1	1	1	647.305	1292.6	2	1292.59	0.0033	0	62.35	0.00016	R	AAMGTENIDDIK	A	Oxidation (M)	0.001000000000.0
1369	K4B2I9	Uncharacterized protein	1020	73153	24	21	17	15	27	5.75	10867	1	1	1	671.331	1340.65	2	1340.65	0.0016	0	51.53	0.002	R	NSADTTIYSIEK	S
1369	K4B2I9	Uncharacterized protein	1020	73153	24	21	17	15	27	5.75	11859	1	1	1	710.362	1418.71	2	1418.71	0.001	0	50.47	0.0027	K	DVDEVLLVGGMTR	V	Oxidation (M)	0.0000000000100.0
1369	K4B2I9	Uncharacterized protein	1020	73153	24	21	17	15	27	5.75	13535	1	1	1	782.909	1563.8	2	1563.8	-0.0007	0	66.05	6.6e-05	K	AVITVPAYFNDAQR	Q
1369	K4B2I9	Uncharacterized protein	1020	73153	24	21	17	15	27	5.75	15625	1	1	1	897.639	1793.26	2	1792.9	0.3672	0	89.18	4e-07	K	SQVFSTAADNQTQVGIK	V
1369	K4B2I9	Uncharacterized protein	1020	73153	24	21	17	15	27	5.75	15646	1	1	1	898.45	1794.88	2	1794.88	0.0026	0	99.68	2.4e-08	R	IINEPTAAALSYGMNSK	E	Oxidation (M)	0.00000000000001000.0
1369	K4B2I9	Uncharacterized protein	1020	73153	24	21	17	15	27	5.75	16883	1	1	1	978.003	1953.99	2	1953.99	-0.0029	0	81.86	1.4e-06	K	GVNPDEAVAMGAALQGGILR	G	Oxidation (M)	0.00000000010000000000.0
1369	K4B2I9	Uncharacterized protein	1020	73153	24	21	17	15	27	5.75	16885	1	1	1	652.339	1954	3	1953.99	0.0017	0	44.83	0.0073	K	GVNPDEAVAMGAALQGGILR	G	Oxidation (M)	0.00000000010000000000.0	1.01
1420	K4DFR1	Uncharacterized protein	1810	68798	68	57	29	25	46.2	5.2	5960	1	1	1	421.247	840.48	2	840.482	-0.002	0	37.13	0.045	R	SPRPVASK	L
1420	K4DFR1	Uncharacterized protein	1810	68798	68	57	29	25	46.2	5.2	6039	1	1	1	426.266	850.517	2	850.516	0.0008	0	35.67	0.072	K	ITYTLIK	H
1420	K4DFR1	Uncharacterized protein	1810	68798	68	57	29	25	46.2	5.2	6297	1	1	1	442.237	882.46	2	882.46	0.0002	0	50.06	0.0022	R	LGDLFYR	L
1420	K4DFR1	Uncharacterized protein	1810	68798	68	57	29	25	46.2	5.2	6322	1	1	1	443.915	885.816	2	884.439	1.3769	0	36.35	0.1	R	LASFYER	A
1420	K4DFR1	Uncharacterized protein	1810	68798	68	57	29	25	46.2	5.2	6424	1	1	1	453.737	905.46	2	905.461	-0.0005	0	57.67	0.00053	R	SGDVYIPR	G
1420	K4DFR1	Uncharacterized protein	1810	68798	68	57	29	25	46.2	5.2	6749	1	1	1	474.016	946.017	2	945.549	0.4679	0	56.8	0.0011	K	TVISQALSK	Y
1420	K4DFR1	Uncharacterized protein	1810	68798	68	57	29	25	46.2	5.2	7311	1	1	1	501.731	1001.45	2	1001.45	0.0015	0	35.08	0.1	K	ESEYGYVR	K
1420	K4DFR1	Uncharacterized protein	1810	68798	68	57	29	25	46.2	5.2	7405	1	1	1	507.768	1013.52	2	1013.52	0.0007	0	56.56	0.0006	R	VALPPDAMGK	I	Oxidation (M)	0.0000000100.0
1420	K4DFR1	Uncharacterized protein	1810	68798	68	57	29	25	46.2	5.2	8774	1	1	1	568.79	1135.57	2	1135.57	0.0001	0	50.22	0.0025	K	FDPDFINIR	T
1420	K4DFR1	Uncharacterized protein	1810	68798	68	57	29	25	46.2	5.2	8890	1	1	1	571.285	1140.56	2	1141.59	-1.0319	0	49.8	0.0025	K	LHDDLVAGFR	N
1420	K4DFR1	Uncharacterized protein	1810	68798	68	57	29	25	46.2	5.2	8911	1	1	1	381.537	1141.59	3	1141.59	0.0014	0	32.27	0.15	K	LHDDLVAGFR	N
1420	K4DFR1	Uncharacterized protein	1810	68798	68	57	29	25	46.2	5.2	9406	1	1	1	588.309	1174.6	2	1174.6	0.0005	0	30.83	0.28	K	DILWEFQPK	K
1420	K4DFR1	Uncharacterized protein	1810	68798	68	57	29	25	46.2	5.2	10562	1	1	1	628.355	1254.7	2	1254.69	0.002	0	81.04	2.1e-06	K	LAADTPLLTGQR	V
1420	K4DFR1	Uncharacterized protein	1810	68798	68	57	29	25	46.2	5.2	10563	1	1	1	419.239	1254.7	3	1254.69	0.0031	0	35.38	0.078	K	LAADTPLLTGQR	V
1420	K4DFR1	Uncharacterized protein	1810	68798	68	57	29	25	46.2	5.2	11174	1	1	1	647.303	1292.59	2	1292.59	0.0001	0	87.7	4.7e-07	K	YSGALESFYEK	F
1420	K4DFR1	Uncharacterized protein	1810	68798	68	57	29	25	46.2	5.2	11848	1	1	1	668.372	1334.73	2	1334.73	-0.0007	0	73.63	1.2e-05	R	VGHDNLIGEIIR	L
1420	K4DFR1	Uncharacterized protein	1810	68798	68	57	29	25	46.2	5.2	12122	1	1	1	679.351	1356.69	2	1356.69	0.0016	0	60.36	0.00023	K	QVTMLQTWPVR	S	Oxidation (M); Gln->pyro-Glu (N-term Q)	2.00010000000.0
1420	K4DFR1	Uncharacterized protein	1810	68798	68	57	29	25	46.2	5.2	12327	1	1	1	687.865	1373.72	2	1373.71	0.0029	0	61.36	0.00021	K	QVTMLQTWPVR	S	Oxidation (M)	0.00010000000.0
1420	K4DFR1	Uncharacterized protein	1810	68798	68	57	29	25	46.2	5.2	13409	1	1	1	736.384	1470.75	2	1470.76	-0.0038	0	88.9	3.9e-07	R	EDDLNEIVQLVGK	D
1420	K4DFR1	Uncharacterized protein	1810	68798	68	57	29	25	46.2	5.2	13796	1	1	1	751.909	1501.8	2	1501.81	-0.0046	1	31.19	0.21	K	KQVTMLQTWPVR	S	Oxidation (M)	0.000010000000.0
1420	K4DFR1	Uncharacterized protein	1810	68798	68	57	29	25	46.2	5.2	13797	1	1	1	501.61	1501.81	3	1501.81	0.0007	1	45.97	0.0068	K	KQVTMLQTWPVR	S	Oxidation (M)	0.000010000000.0
1420	K4DFR1	Uncharacterized protein	1810	68798	68	57	29	25	46.2	5.2	13828	1	1	1	752.861	1503.71	2	1503.71	-0.001	0	67.93	4e-05	K	FEDPAEGEDVLVGK	F
1420	K4DFR1	Uncharacterized protein	1810	68798	68	57	29	25	46.2	5.2	14305	1	1	1	781.679	1561.34	2	1560.79	0.551	0	84.47	1.2e-06	R	TTLVANTSNMPVAAR	E	Oxidation (M)	0.000000000100000.0
1420	K4DFR1	Uncharacterized protein	1810	68798	68	57	29	25	46.2	5.2	14672	1	1	1	540.289	1617.85	3	1617.85	-0.0002	1	41.75	0.016	K	DALAETDKITLETAK	L
1420	K4DFR1	Uncharacterized protein	1810	68798	68	57	29	25	46.2	5.2	14674	1	1	1	809.931	1617.85	2	1617.85	0.0005	1	95.79	6.3e-08	K	DALAETDKITLETAK	L
1420	K4DFR1	Uncharacterized protein	1810	68798	68	57	29	25	46.2	5.2	15095	1	1	1	838.608	1675.2	2	1673.76	1.445	0	62.71	0.00016	R	EDYLAQNAFTPYDK	F
1420	K4DFR1	Uncharacterized protein	1810	68798	68	57	29	25	46.2	5.2	15365	1	1	1	853.568	1705.12	2	1704.74	0.3793	0	81.95	1.9e-06	K	YSNSDTVVYVGCGER	G
1420	K4DFR1	Uncharacterized protein	1810	68798	68	57	29	25	46.2	5.2	15421	1	1	1	856.832	1711.65	2	1711.65	0.0004	0	84.41	1.2e-06	R	DMGYNVSMMADSTSR	W	3 Oxidation (M)	0.010000011000000.0
1420	K4DFR1	Uncharacterized protein	1810	68798	68	57	29	25	46.2	5.2	15471	1	1	1	573.305	1716.89	3	1716.89	0.0003	1	70.46	2.3e-05	K	RTTLVANTSNMPVAAR	E	Oxidation (M)	0.0000000000100000.0
1420	K4DFR1	Uncharacterized protein	1810	68798	68	57	29	25	46.2	5.2	16144	1	1	1	604.626	1810.86	3	1810.86	-0.0002	0	59.56	0.00025	R	LAEMPADSGYPAYLAAR	L	Oxidation (M)	0.00010000000000000.0
1420	K4DFR1	Uncharacterized protein	1810	68798	68	57	29	25	46.2	5.2	16146	1	1	1	906.436	1810.86	2	1810.86	0.0012	0	79.92	2.3e-06	R	LAEMPADSGYPAYLAAR	L	Oxidation (M)	0.00010000000000000.0
1420	K4DFR1	Uncharacterized protein	1810	68798	68	57	29	25	46.2	5.2	17338	1	1	1	686.35	2056.03	3	2056.03	0.0008	1	38.55	0.03	K	LLREDYLAQNAFTPYDK	F
1420	K4DFR1	Uncharacterized protein	1810	68798	68	57	29	25	46.2	5.2	17350	1	1	1	687.356	2059.05	3	2059.05	-0.002	1	85.09	6.8e-07	R	LVSQKFEDPAEGEDVLVGK	F
1420	K4DFR1	Uncharacterized protein	1810	68798	68	57	29	25	46.2	5.2	17545	1	1	1	704.015	2109.02	3	2109.02	-0.0015	0	52.09	0.0015	K	VSGPVVVADGMGGAAMYELVR	V	2 Oxidation (M)	0.000000000010000100000.0
1420	K4DFR1	Uncharacterized protein	1810	68798	68	57	29	25	46.2	5.2	18063	1	1	1	746.713	2237.12	3	2237.12	-0.0009	1	84.17	8e-07	R	KVSGPVVVADGMGGAAMYELVR	V	2 Oxidation (M)	0.0000000000010000100000.0	2.63
1423	K4DFR1	Uncharacterized protein	920	68798	27	16	18	12	32.6	5.2	5910	1	1	1	426.265	850.516	2	850.516	-0.0002	0	32.32	0.16	K	ITYTLIK	H
1423	K4DFR1	Uncharacterized protein	920	68798	27	16	18	12	32.6	5.2	6159	1	1	1	442.237	882.46	2	882.46	0.0004	0	53.12	0.0011	R	LGDLFYR	L
1423	K4DFR1	Uncharacterized protein	920	68798	27	16	18	12	32.6	5.2	6173	1	1	1	443.227	884.44	2	884.439	0.0005	0	30.77	0.26	R	LASFYER	A
1423	K4DFR1	Uncharacterized protein	920	68798	27	16	18	12	32.6	5.2	6265	1	1	1	453.737	905.46	2	905.461	-0.0006	0	46.3	0.0072	R	SGDVYIPR	G
1423	K4DFR1	Uncharacterized protein	920	68798	27	16	18	12	32.6	5.2	6536	1	1	1	473.782	945.55	2	945.549	0.0001	0	37.88	0.065	K	TVISQALSK	Y
1423	K4DFR1	Uncharacterized protein	920	68798	27	16	18	12	32.6	5.2	7114	1	1	1	507.768	1013.52	2	1013.52	-0.0009	0	32.3	0.16	R	VALPPDAMGK	I	Oxidation (M)	0.0000000100.0
1423	K4DFR1	Uncharacterized protein	920	68798	27	16	18	12	32.6	5.2	8326	1	1	1	568.79	1135.57	2	1135.57	-0.0008	0	30.61	0.23	K	FDPDFINIR	T
1423	K4DFR1	Uncharacterized protein	920	68798	27	16	18	12	32.6	5.2	8436	1	1	1	571.284	1140.55	2	1141.59	-1.0352	0	43.56	0.011	K	LHDDLVAGFR	N
1423	K4DFR1	Uncharacterized protein	920	68798	27	16	18	12	32.6	5.2	9752	1	1	1	628.354	1254.69	2	1254.69	0.0001	0	81.13	2.1e-06	K	LAADTPLLTGQR	V
1423	K4DFR1	Uncharacterized protein	920	68798	27	16	18	12	32.6	5.2	10237	1	1	1	647.304	1292.59	2	1292.59	0.0005	0	49.22	0.0033	K	YSGALESFYEK	F
1423	K4DFR1	Uncharacterized protein	920	68798	27	16	18	12	32.6	5.2	10792	1	1	1	668.373	1334.73	2	1334.73	0.0003	0	31.02	0.22	R	VGHDNLIGEIIR	L
1423	K4DFR1	Uncharacterized protein	920	68798	27	16	18	12	32.6	5.2	11024	1	1	1	679.35	1356.69	2	1356.69	-0.0001	0	54.7	0.00086	K	QVTMLQTWPVR	S	Oxidation (M); Gln->pyro-Glu (N-term Q)	2.00010000000.0
1423	K4DFR1	Uncharacterized protein	920	68798	27	16	18	12	32.6	5.2	11202	1	1	1	687.864	1373.71	2	1373.71	0.0012	0	33.64	0.12	K	QVTMLQTWPVR	S	Oxidation (M)	0.00010000000.0
1423	K4DFR1	Uncharacterized protein	920	68798	27	16	18	12	32.6	5.2	12035	1	1	1	736.384	1470.75	2	1470.76	-0.0039	0	37.51	0.054	R	EDDLNEIVQLVGK	D
1423	K4DFR1	Uncharacterized protein	920	68798	27	16	18	12	32.6	5.2	12839	1	1	1	781.619	1561.22	2	1560.79	0.4307	0	97.86	5.4e-08	R	TTLVANTSNMPVAAR	E	Oxidation (M)	0.000000000100000.0
1423	K4DFR1	Uncharacterized protein	920	68798	27	16	18	12	32.6	5.2	13197	1	1	1	540.289	1617.85	3	1617.85	0	1	59.3	0.00028	K	DALAETDKITLETAK	L
1423	K4DFR1	Uncharacterized protein	920	68798	27	16	18	12	32.6	5.2	13204	1	1	1	810.536	1619.06	2	1617.85	1.2122	1	45.17	0.0093	K	DALAETDKITLETAK	L
1423	K4DFR1	Uncharacterized protein	920	68798	27	16	18	12	32.6	5.2	13848	1	1	1	853.583	1705.15	2	1704.74	0.4111	0	57.15	0.00059	K	YSNSDTVVYVGCGER	G
1423	K4DFR1	Uncharacterized protein	920	68798	27	16	18	12	32.6	5.2	13897	1	1	1	856.771	1711.53	2	1711.65	-0.1211	0	65.2	0.00011	R	DMGYNVSMMADSTSR	W	3 Oxidation (M)	0.010000011000000.0
1423	K4DFR1	Uncharacterized protein	920	68798	27	16	18	12	32.6	5.2	14631	1	1	1	906.436	1810.86	2	1810.86	0.001	0	95.19	6.8e-08	R	LAEMPADSGYPAYLAAR	L	Oxidation (M)	0.00010000000000000.0	0.82
1575	K4C227	Uncharacterized protein	1474	61430	44	40	25	24	45.5	5.8	3744	1	1	1	393.26	784.506	2	784.506	0.0003	0	44.47	0.0091	K	VLELALK	R
1575	K4C227	Uncharacterized protein	1474	61430	44	40	25	24	45.5	5.8	4140	1	1	1	413.756	825.498	2	825.496	0.0016	0	54.77	0.00075	K	AGIIDPLK	V
1575	K4C227	Uncharacterized protein	1474	61430	44	40	25	24	45.5	5.8	4972	1	1	0	450.761	899.508	2	899.508	0.0007	0	59.04	0.00036	R	EIGEIIAR	A
1575	K4C227	Uncharacterized protein	1474	61430	44	40	25	24	45.5	5.8	5228	1	1	0	466.756	931.497	2	931.497	-0.0001	0	54.22	0.0012	R	VTDALNATK	A
1575	K4C227	Uncharacterized protein	1474	61430	44	40	25	24	45.5	5.8	5332	1	1	1	471.312	940.609	2	940.607	0.0023	1	58.48	0.00039	K	VLELALKR	Q
1575	K4C227	Uncharacterized protein	1474	61430	44	40	25	24	45.5	5.8	5381	1	1	1	472.764	943.514	2	943.57	-0.0558	0	42.01	0.024	K	ISSINAIVK	V
1575	K4C227	Uncharacterized protein	1474	61430	44	40	25	24	45.5	5.8	6358	1	1	1	514.809	1027.6	2	1027.64	-0.0352	1	47.28	0.0062	K	IKNVGASLVK	Q
1575	K4C227	Uncharacterized protein	1474	61430	44	40	25	24	45.5	5.8	6712	1	1	0	530.508	1059	2	1058.56	0.4413	0	38.53	0.059	K	EGVITIQDGK	T
1575	K4C227	Uncharacterized protein	1474	61430	44	40	25	24	45.5	5.8	8047	1	1	1	580.792	1159.57	2	1159.57	-0.0022	0	80.55	2.6e-06	K	VGGASEVEVGEK	K
1575	K4C227	Uncharacterized protein	1474	61430	44	40	25	24	45.5	5.8	8687	1	1	0	598.871	1195.73	2	1195.73	-0.0013	0	62.65	0.00014	K	IGVQIIQNALK	T
1575	K4C227	Uncharacterized protein	1474	61430	44	40	25	24	45.5	5.8	8826	1	1	0	602.32	1202.63	2	1202.63	0.0008	1	44.82	0.0091	K	DRVTDALNATK	A
1575	K4C227	Uncharacterized protein	1474	61430	44	40	25	24	45.5	5.8	10051	1	1	0	634.292	1266.57	2	1266.57	0.0006	0	69.72	2.8e-05	K	SVAAGMNAMDLR	R	2 Oxidation (M)	0.000001001000.0
1575	K4C227	Uncharacterized protein	1474	61430	44	40	25	24	45.5	5.8	10166	1	1	1	636.871	1271.73	2	1270.76	0.9669	2	49.35	0.0032	K	DKIKNVGASLVK	Q
1575	K4C227	Uncharacterized protein	1474	61430	44	40	25	24	45.5	5.8	11300	1	1	0	664.25	1326.49	2	1326.69	-0.207	0	66.68	7e-05	R	NVVIEQSWGAPK	V
1575	K4C227	Uncharacterized protein	1474	61430	44	40	25	24	45.5	5.8	11321	1	1	1	664.816	1327.62	2	1327.61	0.0027	0	39.68	0.03	R	SAIELSTSDYDK	E
1575	K4C227	Uncharacterized protein	1474	61430	44	40	25	24	45.5	5.8	13155	1	1	1	716.363	1430.71	2	1430.71	0.0037	0	61.64	0.00022	R	GYISPYFITNEK	N
1575	K4C227	Uncharacterized protein	1474	61430	44	40	25	24	45.5	5.8	13409	1	1	1	724.396	1446.78	2	1446.78	0.0015	0	84.39	9.7e-07	R	GITMAVDAVVTNLK	S	Oxidation (M)	0.00010000000000.0
1575	K4C227	Uncharacterized protein	1474	61430	44	40	25	24	45.5	5.8	13411	1	1	1	483.266	1446.78	3	1446.78	0.0019	0	46.14	0.0065	R	GITMAVDAVVTNLK	S	Oxidation (M)	0.00010000000000.0
1575	K4C227	Uncharacterized protein	1474	61430	44	40	25	24	45.5	5.8	13911	1	1	1	492.598	1474.77	3	1474.77	0.0011	0	42.32	0.016	K	TLLNDLQVVEGMK	L	Oxidation (M)	0.0000000000010.0
1575	K4C227	Uncharacterized protein	1474	61430	44	40	25	24	45.5	5.8	13918	1	1	1	738.398	1474.78	2	1474.77	0.011	0	67.13	5.4e-05	K	TLLNDLQVVEGMK	L	Oxidation (M)	0.0000000000010.0
1575	K4C227	Uncharacterized protein	1474	61430	44	40	25	24	45.5	5.8	13968	1	1	1	739.362	1476.71	2	1476.71	0.0001	0	40.92	0.021	K	ELDSLPTANFDQK	I
1575	K4C227	Uncharacterized protein	1474	61430	44	40	25	24	45.5	5.8	15444	1	1	1	793.395	1584.78	2	1584.75	0.0241	1	50.99	0.0022	R	SAIELSTSDYDKEK	L
1575	K4C227	Uncharacterized protein	1474	61430	44	40	25	24	45.5	5.8	15487	1	1	1	794.425	1586.84	2	1586.83	0.0019	0	97.78	4.4e-08	R	GIMLQGVEQLADAVK	V	Oxidation (M)	0.001000000000000.0
1575	K4C227	Uncharacterized protein	1474	61430	44	40	25	24	45.5	5.8	15594	1	1	1	797.394	1592.77	2	1593.81	-1.0327	0	65.21	8.1e-05	K	CELDDPLILIHEK	K
1575	K4C227	Uncharacterized protein	1474	61430	44	40	25	24	45.5	5.8	16282	1	1	1	831.405	1660.79	2	1660.79	0.0004	0	38.44	0.04	K	LLEQDNPDLGYDAAK	G
1575	K4C227	Uncharacterized protein	1474	61430	44	40	25	24	45.5	5.8	17388	1	1	1	582.974	1745.9	3	1745.9	-0.0049	1	64.43	8.6e-05	K	VTISKDDTVVLDGAGEK	K
1575	K4C227	Uncharacterized protein	1474	61430	44	40	25	24	45.5	5.8	21083	1	1	1	1104.16	2206.31	2	2206.03	0.2768	0	107.57	4.6e-09	K	QVANATNDAAGDGTTCATVLTR	A			2.78
1584	K4AV63	Uncharacterized protein	1333	63238	43	31	24	18	40.6	5.72	4621	2	1	1	414.781	827.547	2	827.548	-0.0012	1	30.51	0.25	K	LLLVDKK	I
1584	K4AV63	Uncharacterized protein	1333	63238	43	31	24	18	40.6	5.72	4950	1	1	1	430.72	859.426	2	859.429	-0.003	0	36.83	0.074	K	VLSSDDPK	F
1584	K4AV63	Uncharacterized protein	1333	63238	43	31	24	18	40.6	5.72	5465	1	1	1	466.258	930.501	2	930.502	-0.0013	0	37.04	0.064	K	GVVTLEEGK	S
1584	K4AV63	Uncharacterized protein	1333	63238	43	31	24	18	40.6	5.72	5676	1	1	1	481.519	961.024	2	959.492	1.5311	0	67.27	9.7e-05	R	VEDALNATK	A
1584	K4AV63	Uncharacterized protein	1333	63238	43	31	24	18	40.6	5.72	5829	1	1	1	488.731	975.447	2	975.451	-0.0036	0	34.58	0.11	K	GTLANDEEK	V
1584	K4AV63	Uncharacterized protein	1333	63238	43	31	24	18	40.6	5.72	6222	1	1	1	509.277	1016.54	2	1016.54	0.0012	0	47.32	0.0058	R	EELGLTLDK	A
1584	K4AV63	Uncharacterized protein	1333	63238	43	31	24	18	40.6	5.72	6646	1	1	1	530.305	1058.6	2	1058.6	-0.0015	1	67.21	5.5e-05	R	KGVVTLEEGK	S
1584	K4AV63	Uncharacterized protein	1333	63238	43	31	24	18	40.6	5.72	6889	1	1	1	548.758	1095.5	2	1095.5	-0.001	0	47.31	0.0046	R	VVEGMQFDR	G	Oxidation (M)	0.000010000.0
1584	K4AV63	Uncharacterized protein	1333	63238	43	31	24	18	40.6	5.72	7444	1	1	1	569.811	1137.61	2	1137.61	-0.0059	1	66.24	5.6e-05	K	ADKEVLGHAAK	V
1584	K4AV63	Uncharacterized protein	1333	63238	43	31	24	18	40.6	5.72	7445	1	1	1	380.211	1137.61	3	1137.61	-0.004	1	48.68	0.0032	K	ADKEVLGHAAK	V
1584	K4AV63	Uncharacterized protein	1333	63238	43	31	24	18	40.6	5.72	7739	1	1	1	580.8	1159.59	2	1159.58	0.0017	0	57.93	0.00047	K	NAGVNGSVVSEK	V
1584	K4AV63	Uncharacterized protein	1333	63238	43	31	24	18	40.6	5.72	8083	1	1	1	591.858	1181.7	2	1181.7	-0.0004	0	83.34	1.3e-06	K	LADLVGVTLGPK	G
1584	K4AV63	Uncharacterized protein	1333	63238	43	31	24	18	40.6	5.72	8555	1	1	1	405.9	1214.68	3	1214.68	0.0006	1	30.06	0.32	K	VAALKAPGFGER	K
1584	K4AV63	Uncharacterized protein	1333	63238	43	31	24	18	40.6	5.72	8718	1	1	1	615.346	1228.68	2	1228.68	-0.0002	1	59.09	0.00033	K	LRVEDALNATK	A
1584	K4AV63	Uncharacterized protein	1333	63238	43	31	24	18	40.6	5.72	9182	1	1	1	628.993	1255.97	2	1255.68	0.2936	0	30.3	0.35	R	DLVNVLEDAIR	N
1584	K4AV63	Uncharacterized protein	1333	63238	43	31	24	18	40.6	5.72	9612	1	1	1	640.889	1279.76	2	1279.76	0.0015	0	105.28	8.3e-09	K	VVAAGANPVLITR	G
1584	K4AV63	Uncharacterized protein	1333	63238	43	31	24	18	40.6	5.72	11691	1	1	1	704.832	1407.65	2	1407.65	-0.0027	0	52.98	0.0014	K	NLIEAADQDYEK	E
1584	K4AV63	Uncharacterized protein	1333	63238	43	31	24	18	40.6	5.72	12907	1	1	1	746.335	1490.66	2	1490.69	-0.0376	0	56.72	0.00061	R	GYVSPYFVTDSEK	M
1584	K4AV63	Uncharacterized protein	1333	63238	43	31	24	18	40.6	5.72	13526	1	1	1	771.387	1540.76	2	1540.76	-0.0019	0	90.37	2.5e-07	R	EVELEDPVENIGAK	L
1584	K4AV63	Uncharacterized protein	1333	63238	43	31	24	18	40.6	5.72	14654	1	1	1	833.401	1664.79	2	1664.79	-0.0018	1	68.36	3.6e-05	K	NLIEAADQDYEKEK	L
1584	K4AV63	Uncharacterized protein	1333	63238	43	31	24	18	40.6	5.72	15089	1	1	1	853.539	1705.06	2	1704.82	0.2472	0	57.4	0.00051	K	DATTIVGDGSTQEAVNK	R
1584	K4AV63	Uncharacterized protein	1333	63238	43	31	24	18	40.6	5.72	16095	1	1	1	454.496	1813.95	4	1813.95	0.0003	2	64.75	7.6e-05	K	GTLANDEEKVGADIVKR	A
1584	K4AV63	Uncharacterized protein	1333	63238	43	31	24	18	40.6	5.72	16176	1	1	1	911.983	1821.95	2	1821.95	0.0049	0	46.62	0.0054	K	SQYLDDIATLTGGTVIR	E
1584	K4AV63	Uncharacterized protein	1333	63238	43	31	24	18	40.6	5.72	16451	1	1	1	621.312	1860.91	3	1860.92	-0.0034	1	52.99	0.0012	K	DATTIVGDGSTQEAVNKR	V
1584	K4AV63	Uncharacterized protein	1333	63238	43	31	24	18	40.6	5.72	19758	1	1	1	810.763	2429.27	3	2429.26	0.0015	0	58.95	0.00024	K	TNDLAGDGTTTSVVLAQGLIAEGVK	V			1.64
1656	K4C6L0	Protein disulfide-isomerase	749	49612	19	11	15	9	42.2	4.96	6492	1	1	1	497.267	992.52	2	992.518	0.0017	0	30.7	0.24	K	ALASEFDIK	G
1656	K4C6L0	Protein disulfide-isomerase	749	49612	19	11	15	9	42.2	4.96	7156	1	1	1	530.276	1058.54	2	1058.54	0.0015	0	31.77	0.19	R	GDSSVSGPVVR	L
1656	K4C6L0	Protein disulfide-isomerase	749	49612	19	11	15	9	42.2	4.96	7249	1	1	1	540.783	1079.55	2	1079.55	0.0014	0	67.47	4.7e-05	R	EADGIVSYVK	K
1656	K4C6L0	Protein disulfide-isomerase	749	49612	19	11	15	9	42.2	4.96	7607	1	1	1	558.272	1114.53	2	1114.53	0.0008	0	63.86	0.00012	R	YGGSVVQDYK	G
1656	K4C6L0	Protein disulfide-isomerase	749	49612	19	11	15	9	42.2	4.96	7609	1	1	1	558.305	1114.6	2	1114.6	-0.0028	1	63.69	0.00012	K	KQSGPASAEIK	S
1656	K4C6L0	Protein disulfide-isomerase	749	49612	19	11	15	9	42.2	4.96	8279	1	1	1	583.776	1165.54	2	1165.54	-0.0032	0	32.84	0.15	K	YHEVAEQYK	G
1656	K4C6L0	Protein disulfide-isomerase	749	49612	19	11	15	9	42.2	4.96	8281	1	1	1	583.801	1165.59	2	1165.59	-0.0014	0	41.98	0.019	K	DPNNHPFVVK	F
1656	K4C6L0	Protein disulfide-isomerase	749	49612	19	11	15	9	42.2	4.96	10829	1	1	1	451.542	1351.6	3	1351.6	-0.0004	0	31.58	0.2	R	ADYDFGHTLDAK	L
1656	K4C6L0	Protein disulfide-isomerase	749	49612	19	11	15	9	42.2	4.96	10830	1	1	1	676.81	1351.6	2	1351.6	0.0005	0	68.2	4.2e-05	R	ADYDFGHTLDAK	L
1656	K4C6L0	Protein disulfide-isomerase	749	49612	19	11	15	9	42.2	4.96	12071	1	1	1	726.372	1450.73	2	1450.73	0.0001	0	62.32	0.00015	K	SEPIPEVNNEPVK	V
1656	K4C6L0	Protein disulfide-isomerase	749	49612	19	11	15	9	42.2	4.96	12292	1	1	1	489.904	1466.69	3	1466.69	0.0005	1	31.98	0.17	K	SSKDAEDFIDVNK	I
1656	K4C6L0	Protein disulfide-isomerase	749	49612	19	11	15	9	42.2	4.96	13157	1	1	1	767.93	1533.85	2	1533.84	0.0009	0	65.82	6.5e-05	K	IIIVGVFPEFSGEK	F
1656	K4C6L0	Protein disulfide-isomerase	749	49612	19	11	15	9	42.2	4.96	14379	1	1	1	830.962	1659.91	2	1659.91	0.0001	0	32.11	0.17	K	LVEEATIPTVTVFNK	D
1656	K4C6L0	Protein disulfide-isomerase	749	49612	19	11	15	9	42.2	4.96	14417	1	1	1	832.965	1663.91	2	1663.91	0.0002	0	82.66	1.3e-06	K	AAEILSQNDPPVVLAK	V
1656	K4C6L0	Protein disulfide-isomerase	749	49612	19	11	15	9	42.2	4.96	15782	1	1	1	893.427	1784.84	2	1784.84	-0.0001	0	32.46	0.14	K	VVVADNFQDMVFNSGK	N	Oxidation (M)	0.0000000001000000.0
1656	K4C6L0	Protein disulfide-isomerase	749	49612	19	11	15	9	42.2	4.96	16251	1	1	1	914.471	1826.93	2	1826.93	0.0018	0	56.23	0.00055	K	EDQTPLIIIQTNEGEK	Y			0.85
1691	K4D7X4	Uncharacterized protein	413	18381	15	13	8	6	48.3	5.3	3691	1	1	1	378.224	754.434	2	754.434	0.0006	0	45.25	0.0058	K	APGIIER	K
1691	K4D7X4	Uncharacterized protein	413	18381	15	13	8	6	48.3	5.3	5914	1	1	1	513.801	1025.59	2	1025.59	0.0009	0	45.51	0.008	K	AVDSLVPIGR	G
1691	K4D7X4	Uncharacterized protein	413	18381	15	13	8	6	48.3	5.3	6022	1	1	1	522.29	1042.57	2	1042.57	0.0005	0	68.55	3.9e-05	R	TGSIVDVPAGK	A
1691	K4D7X4	Uncharacterized protein	413	18381	15	13	8	6	48.3	5.3	7583	1	1	1	595.325	1188.64	2	1188.63	0.0011	0	63.15	0.00014	R	AAELTSLLESR	I
1691	K4D7X4	Uncharacterized protein	413	18381	15	13	8	6	48.3	5.3	7705	1	1	1	598.835	1195.65	2	1195.66	-0.0013	0	83.71	1.1e-06	R	VVDGLGVPIDGR	G
1691	K4D7X4	Uncharacterized protein	413	18381	15	13	8	6	48.3	5.3	7755	1	1	1	600.34	1198.67	2	1198.67	-0.0012	1	30.92	0.21	K	RTGSIVDVPAGK	A
1691	K4D7X4	Uncharacterized protein	413	18381	15	13	8	6	48.3	5.3	8285	1	1	1	414.877	1241.61	3	1241.61	0.0011	0	31.87	0.17	K	SVHEPMQTGLK	A	Oxidation (M)	0.00000100000.0
1691	K4D7X4	Uncharacterized protein	413	18381	15	13	8	6	48.3	5.3	17909	1	1	1	719.687	2156.04	3	2156.05	-0.0069	0	44.38	0.0085	R	VYGLNEIQAGEMVEFASGVK	G	Oxidation (M)	0.00000000000100000000.0	1.94
1760	K4B170	Uncharacterized protein	147	60562	4	2	3	2	7.2	6.82	6379	1	1	1	485.083	968.152	2	966.502	1.65	0	37.27	0.056	K	YGDTVITAK	D
1760	K4B170	Uncharacterized protein	147	60562	4	2	3	2	7.2	6.82	10519	1	1	1	711.933	1421.85	2	1421.85	0.0014	0	36.01	0.065	K	DIIIATGSVPLVPK	G
1760	K4B170	Uncharacterized protein	147	60562	4	2	3	2	7.2	6.82	13348	1	1	1	901.507	1801	2	1801	0.0007	0	73.73	1.1e-05	K	SLGVDILTGFGTVLGPQK	V
1760	K4B170	Uncharacterized protein	147	60562	4	2	3	2	7.2	6.82	13349	1	1	1	601.341	1801	3	1801	0.0028	0	35.22	0.075	K	SLGVDILTGFGTVLGPQK	V			0.12
1778	P26300	Enolase	1403	48054	62	55	23	21	51.4	5.68	4213	1	1	0	383.198	764.382	2	764.382	0.0003	0	31.03	0.22	R	QIFDSR	G
1778	P26300	Enolase	1403	48054	62	55	23	21	51.4	5.68	4455	1	1	0	401.24	800.465	2	800.464	0.0008	0	66.06	8e-05	K	EGLELLK	T
1778	P26300	Enolase	1403	48054	62	55	23	21	51.4	5.68	4485	1	1	0	403.729	805.444	2	805.445	-0.0002	0	39.99	0.032	K	YNQLLR	I
1778	P26300	Enolase	1403	48054	62	55	23	21	51.4	5.68	5641	1	1	1	456.209	910.403	2	910.403	-0.0006	0	58.48	0.00045	R	DGGSDYLGK	G
1778	P26300	Enolase	1403	48054	62	55	23	21	51.4	5.68	5743	1	1	0	466.766	931.518	2	931.516	0.0019	0	50.24	0.003	K	TCNALLLK	V
1778	P26300	Enolase	1403	48054	62	55	23	21	51.4	5.68	5806	1	1	1	469.756	937.498	2	937.498	0.0002	0	57.96	0.00038	K	HIADLAGNK	K
1778	P26300	Enolase	1403	48054	62	55	23	21	51.4	5.68	7172	1	1	1	533.803	1065.59	2	1065.59	-0.0019	1	49.87	0.0025	K	HIADLAGNKK	L
1778	P26300	Enolase	1403	48054	62	55	23	21	51.4	5.68	7624	1	1	1	559.264	1116.51	2	1116.51	-0.0004	0	44.62	0.01	K	AGWGVMTSHR	S	Oxidation (M)	0.0000010000.0
1778	P26300	Enolase	1403	48054	62	55	23	21	51.4	5.68	9624	1	1	1	623.31	1244.61	2	1244.61	-0.0024	1	74.87	8.9e-06	K	KAGWGVMTSHR	S	Oxidation (M)	0.00000010000.0
1778	P26300	Enolase	1403	48054	62	55	23	21	51.4	5.68	9644	1	1	1	416.246	1245.72	3	1244.61	1.1083	1	40.61	0.024	K	KAGWGVMTSHR	S	Oxidation (M)	0.00000010000.0
1778	P26300	Enolase	1403	48054	62	55	23	21	51.4	5.68	10217	1	1	0	427.235	1278.68	3	1278.68	-0.0003	1	39.3	0.031	K	ISGDQLKDLYK	S
1778	P26300	Enolase	1403	48054	62	55	23	21	51.4	5.68	10218	1	1	0	640.349	1278.68	2	1278.68	0.0011	1	69.06	3.3e-05	K	ISGDQLKDLYK	S
1778	P26300	Enolase	1403	48054	62	55	23	21	51.4	5.68	14407	1	1	1	783.454	1564.89	2	1564.89	-0.0009	0	98.93	3.4e-08	K	AVNNVNSIIGPALVGK	D
1778	P26300	Enolase	1403	48054	62	55	23	21	51.4	5.68	14504	1	1	0	787.425	1572.84	2	1572.84	0.0001	0	82.42	1.5e-06	K	VNQIGSVTESIEAVK	M
1778	P26300	Enolase	1403	48054	62	55	23	21	51.4	5.68	14510	1	1	0	525.287	1572.84	3	1572.84	0.0042	0	47.34	0.0047	K	VNQIGSVTESIEAVK	M
1778	P26300	Enolase	1403	48054	62	55	23	21	51.4	5.68	14809	1	1	0	801.522	1601.03	2	1600.78	0.2489	0	82.52	1.7e-06	K	VVIGMDVAASEFYGK	D	Oxidation (M)	0.000010000000000.0
1778	P26300	Enolase	1403	48054	62	55	23	21	51.4	5.68	16883	1	1	0	902.976	1803.94	2	1803.94	0.0005	0	96.21	5.8e-08	R	AAVPSGASTGIYEALELR	D
1778	P26300	Enolase	1403	48054	62	55	23	21	51.4	5.68	17130	1	1	1	914.438	1826.86	2	1826.87	-0.0077	0	43.83	0.0097	R	IEEELGSEAVYAGASFR	K
1778	P26300	Enolase	1403	48054	62	55	23	21	51.4	5.68	17243	1	1	0	615.641	1843.9	3	1843.9	0.0002	1	32.38	0.14	K	VVIGMDVAASEFYGKDK	S	Oxidation (M)	0.00001000000000000.0
1778	P26300	Enolase	1403	48054	62	55	23	21	51.4	5.68	17244	1	1	0	922.959	1843.9	2	1843.9	0.0008	1	67.34	4.4e-05	K	VVIGMDVAASEFYGKDK	S	Oxidation (M)	0.00001000000000000.0
1778	P26300	Enolase	1403	48054	62	55	23	21	51.4	5.68	17396	1	1	1	930.916	1859.82	2	1859.82	0.0004	1	41.8	0.016	K	SYDLNFKEESNDGSQK	I
1778	P26300	Enolase	1403	48054	62	55	23	21	51.4	5.68	17397	1	1	1	620.947	1859.82	3	1859.82	0.0006	1	75.94	6.1e-06	K	SYDLNFKEESNDGSQK	I
1778	P26300	Enolase	1403	48054	62	55	23	21	51.4	5.68	17767	1	1	1	637.995	1910.96	3	1910.96	-0.0013	0	30.03	0.26	K	LAMQEFMILPVGAANFK	E	2 Oxidation (M)	0.00100010000000000.0
1778	P26300	Enolase	1403	48054	62	55	23	21	51.4	5.68	17768	1	1	1	956.491	1910.97	2	1910.96	0.0045	0	53.39	0.0012	K	LAMQEFMILPVGAANFK	E	2 Oxidation (M)	0.00100010000000000.0
1778	P26300	Enolase	1403	48054	62	55	23	21	51.4	5.68	18431	1	1	0	668.706	2003.1	3	2003.1	0.0002	0	48.61	0.0031	K	LVLPVPAFNVINGGSHAGNK	L
1778	P26300	Enolase	1403	48054	62	55	23	21	51.4	5.68	18930	1	1	1	702.094	2103.26	3	2102.94	0.3206	2	34.25	0.1	K	DKSYDLNFKEESNDGSQK	I
1778	P26300	Enolase	1403	48054	62	55	23	21	51.4	5.68	20152	1	1	0	775.351	2323.03	3	2323.04	-0.0043	0	41.33	0.015	K	YGQDATNVGDEGGFAPNIQENK	E
1778	P26300	Enolase	1403	48054	62	55	23	21	51.4	5.68	20154	1	1	0	1162.52	2323.03	2	2323.04	-0.0008	0	66.85	4.3e-05	K	YGQDATNVGDEGGFAPNIQENK	E
1778	P26300	Enolase	1403	48054	62	55	23	21	51.4	5.68	20757	1	1	0	818.052	2451.13	3	2451.13	0.0047	1	83.33	9.1e-07	K	KYGQDATNVGDEGGFAPNIQENK	E
1778	P26300	Enolase	1403	48054	62	55	23	21	51.4	5.68	21367	1	1	0	645.814	2579.23	4	2579.23	0.0037	2	38.12	0.032	K	KKYGQDATNVGDEGGFAPNIQENK	E			3.43
1778	K4D601	Uncharacterized protein	1303	52014	38	33	22	19	43.8	5.84	4276	1	1	1	388.725	775.435	2	775.434	0.0005	0	30.6	0.29	K	VANFLGR	F
1778	K4D601	Uncharacterized protein	1303	52014	38	33	22	19	43.8	5.84	4408	1	1	0	399.235	796.455	2	796.456	-0.0005	0	61.79	0.00014	R	AIGANVPR	S
1778	K4D601	Uncharacterized protein	1303	52014	38	33	22	19	43.8	5.84	5161	1	1	0	429.75	857.486	2	857.486	0.0004	0	49.79	0.0034	R	LVEADALK	M
1778	K4D601	Uncharacterized protein	1303	52014	38	33	22	19	43.8	5.84	5286	1	1	1	435.241	868.467	2	868.465	0.0014	0	50.66	0.002	K	QIEALNAK	F	Gln->pyro-Glu (N-term Q)	2.00000000.0
1778	K4D601	Uncharacterized protein	1303	52014	38	33	22	19	43.8	5.84	5965	1	1	0	479.258	956.501	2	956.5	0.0009	0	36.54	0.059	K	MEIIPNPK	E	Oxidation (M)	0.10000000.0
1778	K4D601	Uncharacterized protein	1303	52014	38	33	22	19	43.8	5.84	5987	1	1	1	481.155	960.296	2	961.534	-1.2383	0	67.55	8.2e-05	K	SGFINLVGR	Y
1778	K4D601	Uncharacterized protein	1303	52014	38	33	22	19	43.8	5.84	6615	1	1	0	507.801	1013.59	2	1013.59	-0.0003	1	39.27	0.032	K	RLVEADALK	M
1778	K4D601	Uncharacterized protein	1303	52014	38	33	22	19	43.8	5.84	6742	1	1	1	512.77	1023.52	2	1023.52	0.0013	0	62.86	0.00013	K	GGTLISYEGK	V
1778	K4D601	Uncharacterized protein	1303	52014	38	33	22	19	43.8	5.84	7210	1	1	1	539.343	1076.67	2	1076.67	0.0016	0	63.39	0.00013	K	ILNHLILNK	N
1778	K4D601	Uncharacterized protein	1303	52014	38	33	22	19	43.8	5.84	9544	1	1	1	620.351	1238.69	2	1238.69	0.0009	0	66.61	5.8e-05	K	LEIPDGAVIANK	D
1778	K4D601	Uncharacterized protein	1303	52014	38	33	22	19	43.8	5.84	9593	1	1	1	621.869	1241.72	2	1241.72	-0.0005	0	56.13	0.00066	K	SIPSIIDLGSLK	V
1778	K4D601	Uncharacterized protein	1303	52014	38	33	22	19	43.8	5.84	10066	1	1	0	635.83	1269.65	2	1269.65	0.0006	0	74.27	1.1e-05	K	LAPLSEDPAETK	K
1778	K4D601	Uncharacterized protein	1303	52014	38	33	22	19	43.8	5.84	10343	1	1	1	643.153	1284.29	2	1283.74	0.5466	0	95.76	9.3e-08	K	VLQLETAAGAAIK	F
1778	K4D601	Uncharacterized protein	1303	52014	38	33	22	19	43.8	5.84	12080	1	1	1	695.518	1389.02	2	1388.7	0.3201	0	31.68	0.24	R	LVTEDFAPLPCK	G
1778	K4D601	Uncharacterized protein	1303	52014	38	33	22	19	43.8	5.84	12207	1	1	0	466.92	1397.74	3	1397.74	-0.0012	1	42.97	0.013	K	LAPLSEDPAETKK	L
1778	K4D601	Uncharacterized protein	1303	52014	38	33	22	19	43.8	5.84	12226	1	1	0	700.38	1398.75	2	1397.74	1.005	1	40.11	0.026	K	LAPLSEDPAETKK	L
1778	K4D601	Uncharacterized protein	1303	52014	38	33	22	19	43.8	5.84	13093	1	1	1	730.373	1458.73	2	1458.73	0.0006	0	59.17	0.00032	K	SAVAGLNQISENEK	S
1778	K4D601	Uncharacterized protein	1303	52014	38	33	22	19	43.8	5.84	14100	1	1	1	767.874	1533.73	2	1532.73	1.0076	0	63.41	0.00011	R	YLSGEAQHIDWSK	I
1778	K4D601	Uncharacterized protein	1303	52014	38	33	22	19	43.8	5.84	14820	1	1	1	802.415	1602.81	2	1602.81	0.0007	0	82.51	1.3e-06	K	IQTPTDEVVVPYDK	L
1778	K4D601	Uncharacterized protein	1303	52014	38	33	22	19	43.8	5.84	14864	1	1	1	805.96	1609.91	2	1609.9	0.0018	1	57.69	0.00047	K	SGVKLEIPDGAVIANK	D
1778	K4D601	Uncharacterized protein	1303	52014	38	33	22	19	43.8	5.84	14900	1	1	1	808.402	1614.79	2	1614.79	0.0011	0	73.51	1.3e-05	R	SNPSNPSIELGPEFK	K
1778	K4D601	Uncharacterized protein	1303	52014	38	33	22	19	43.8	5.84	16269	1	1	1	581.969	1742.88	3	1742.88	0.0011	1	80.81	1.9e-06	R	SNPSNPSIELGPEFKK	V
1778	K4D601	Uncharacterized protein	1303	52014	38	33	22	19	43.8	5.84	19248	1	1	1	723.672	2167.99	3	2167.01	0.9852	0	63.53	0.0001	K	YANSNIDIHTFNQSQYPR	L			2.47
1786	K4D601	Uncharacterized protein	471	52014	9	9	9	9	22.6	5.84	2982	1	1	1	399.236	796.457	2	796.456	0.0018	0	47.4	0.0038	R	AIGANVPR	S
1786	K4D601	Uncharacterized protein	471	52014	9	9	9	9	22.6	5.84	4960	1	1	1	481.775	961.535	2	961.534	0.0002	0	53.27	0.0018	K	SGFINLVGR	Y
1786	K4D601	Uncharacterized protein	471	52014	9	9	9	9	22.6	5.84	9464	1	1	1	621.869	1241.72	2	1241.72	-0.0002	0	39.38	0.031	K	SIPSIIDLGSLK	V
1786	K4D601	Uncharacterized protein	471	52014	9	9	9	9	22.6	5.84	10335	1	1	1	642.879	1283.74	2	1283.74	-0.0017	0	64.77	8.7e-05	K	VLQLETAAGAAIK	F
1786	K4D601	Uncharacterized protein	471	52014	9	9	9	9	22.6	5.84	13621	1	1	1	730.373	1458.73	2	1458.73	-0.0007	0	69.27	3.2e-05	K	SAVAGLNQISENEK	S
1786	K4D601	Uncharacterized protein	471	52014	9	9	9	9	22.6	5.84	16052	1	1	1	808.901	1615.79	2	1614.79	0.9991	0	41.71	0.017	R	SNPSNPSIELGPEFK	K
1786	K4D601	Uncharacterized protein	471	52014	9	9	9	9	22.6	5.84	17896	1	1	1	581.97	1742.89	3	1742.88	0.0027	1	46.92	0.0048	R	SNPSNPSIELGPEFKK	V
1786	K4D601	Uncharacterized protein	471	52014	9	9	9	9	22.6	5.84	21910	1	1	1	703.372	2107.09	3	2107.09	-0.002	0	41.94	0.015	K	VQLLEIAQVPDEHVNEFK	S
1786	K4D601	Uncharacterized protein	471	52014	9	9	9	9	22.6	5.84	22396	1	1	1	723.342	2167	3	2167.01	-0.0049	0	68.57	2.9e-05	K	YANSNIDIHTFNQSQYPR	L			0.8
1793	K4DBV1	Uncharacterized protein	1092	54869	38	32	16	13	45.4	6.05	4720	1	1	1	490.264	978.514	2	978.513	0.0005	0	33.9	0.11	R	QLLTYGER	K
1793	K4DBV1	Uncharacterized protein	1092	54869	38	32	16	13	45.4	6.05	5001	1	1	1	497.238	992.461	2	992.46	0.0014	0	49.98	0.0028	R	MVASEDIGR	Q	Oxidation (M)	0.100000000.0
1793	K4DBV1	Uncharacterized protein	1092	54869	38	32	16	13	45.4	6.05	5075	1	1	1	499.296	996.578	2	996.576	0.0022	0	31.59	0.17	R	KPVEHFLK	A
1793	K4DBV1	Uncharacterized protein	1092	54869	38	32	16	13	45.4	6.05	7722	1	1	1	575.301	1148.59	2	1148.59	0.0014	0	63.56	0.00014	K	SAILMNLESR	M	Oxidation (M)	0.0000100000.0
1793	K4DBV1	Uncharacterized protein	1092	54869	38	32	16	13	45.4	6.05	7799	1	1	1	577.308	1152.6	2	1152.6	-0.0006	1	34.06	0.093	K	VKAEISEYSK	N
1793	K4DBV1	Uncharacterized protein	1092	54869	38	32	16	13	45.4	6.05	8396	1	1	1	591.343	1180.67	2	1180.67	0.0007	0	82.94	1.5e-06	K	VAEPLLSDLPK	V
1793	K4DBV1	Uncharacterized protein	1092	54869	38	32	16	13	45.4	6.05	13446	1	1	1	700.332	1398.65	2	1398.65	0.0009	0	54.82	0.00088	R	EHMIYTYDALK	T	Oxidation (M)	0.00100000000.0
1793	K4DBV1	Uncharacterized protein	1092	54869	38	32	16	13	45.4	6.05	13944	1	1	1	713.385	1424.76	2	1424.76	0.0004	0	59.3	0.00033	K	LSPPLPDYVEPAK	T
1793	K4DBV1	Uncharacterized protein	1092	54869	38	32	16	13	45.4	6.05	14765	1	1	1	738.622	1475.23	2	1473.74	1.4873	0	90.7	3e-07	R	EIEAIGGNVTASASR	E
1793	K4DBV1	Uncharacterized protein	1092	54869	38	32	16	13	45.4	6.05	17240	1	1	1	838.421	1674.83	2	1674.83	-0.0005	0	68.81	3e-05	R	MVLAASGVEHEEFLK	V	Oxidation (M)	0.100000000000000.0
1793	K4DBV1	Uncharacterized protein	1092	54869	38	32	16	13	45.4	6.05	17241	1	1	1	559.284	1674.83	3	1674.83	0.0009	0	42.39	0.013	R	MVLAASGVEHEEFLK	V	Oxidation (M)	0.100000000000000.0
1793	K4DBV1	Uncharacterized protein	1092	54869	38	32	16	13	45.4	6.05	19172	1	1	1	933.964	1865.91	2	1865.92	-0.0019	0	33.6	0.099	K	VSATEEPKPVYVGGDYR	C
1793	K4DBV1	Uncharacterized protein	1092	54869	38	32	16	13	45.4	6.05	19173	1	1	1	622.979	1865.92	3	1865.92	0.0005	0	55.17	0.00069	K	VSATEEPKPVYVGGDYR	C
1793	K4DBV1	Uncharacterized protein	1092	54869	38	32	16	13	45.4	6.05	19226	1	1	1	936.439	1870.86	2	1870.86	0.0014	0	55.01	0.00092	K	TYVPQMVEMLVDCVR	N	2 Oxidation (M)	0.000001001000000.0
1793	K4DBV1	Uncharacterized protein	1092	54869	38	32	16	13	45.4	6.05	20225	1	1	1	998.013	1994.01	2	1994.01	-0.0003	0	92.67	1.1e-07	R	LNSTVLEEFVAANYTAPR	M
1793	K4DBV1	Uncharacterized protein	1092	54869	38	32	16	13	45.4	6.05	20226	1	1	1	665.678	1994.01	3	1994.01	0.0012	0	53.79	0.00088	R	LNSTVLEEFVAANYTAPR	M
1793	K4DBV1	Uncharacterized protein	1092	54869	38	32	16	13	45.4	6.05	20227	1	1	1	998.024	1994.03	2	1994.04	-0.0087	0	103.9	8.5e-09	K	ELIAVANPSEVDQVQLNR	A
1793	K4DBV1	Uncharacterized protein	1092	54869	38	32	16	13	45.4	6.05	20228	1	1	1	665.688	1994.04	3	1994.04	-0.0013	0	70.65	1.8e-05	K	ELIAVANPSEVDQVQLNR	A
1793	K4DBV1	Uncharacterized protein	1092	54869	38	32	16	13	45.4	6.05	23042	1	1	1	821.049	2460.13	3	2460.13	-0.007	0	85.89	5.2e-07	K	ESMTLTVLQMLMGGGGSFSAGGPGK	G	3 Oxidation (M)	0.0010000001010000000000000.0
1793	K4DBV1	Uncharacterized protein	1092	54869	38	32	16	13	45.4	6.05	23047	1	1	1	1231.57	2461.13	2	2460.13	0.9938	0	40.99	0.016	K	ESMTLTVLQMLMGGGGSFSAGGPGK	G	3 Oxidation (M)	0.0010000001010000000000000.0
1793	K4DBV1	Uncharacterized protein	1092	54869	38	32	16	13	45.4	6.05	23791	1	1	1	1373.18	2744.35	2	2744.36	-0.0077	0	137.42	3.4e-12	K	LISSPLTMASYGDVLSLPSYDAVSSR	F	Oxidation (M)	0.00000001000000000000000000.0
1793	K4DBV1	Uncharacterized protein	1092	54869	38	32	16	13	45.4	6.05	23792	1	1	1	915.792	2744.35	3	2744.36	-0.005	0	35.77	0.05	K	LISSPLTMASYGDVLSLPSYDAVSSR	F	Oxidation (M)	0.00000001000000000000000000.0	1.24
1801	K4D601	Uncharacterized protein	1026	52014	38	30	18	16	41.1	5.84	4739	1	1	1	399.235	796.455	2	796.456	-0.0003	0	39.69	0.022	R	AIGANVPR	S
1801	K4D601	Uncharacterized protein	1026	52014	38	30	18	16	41.1	5.84	5294	1	1	1	429.75	857.486	2	857.486	0.0004	0	49.48	0.0037	R	LVEADALK	M
1801	K4D601	Uncharacterized protein	1026	52014	38	30	18	16	41.1	5.84	5375	1	1	1	435.24	868.466	2	868.465	0.0001	0	47.61	0.004	K	QIEALNAK	F	Gln->pyro-Glu (N-term Q)	2.00000000.0
1801	K4D601	Uncharacterized protein	1026	52014	38	30	18	16	41.1	5.84	5957	1	1	1	479.258	956.502	2	956.5	0.0016	0	36.4	0.061	K	MEIIPNPK	E	Oxidation (M)	0.10000000.0
1801	K4D601	Uncharacterized protein	1026	52014	38	30	18	16	41.1	5.84	5996	1	1	1	481.775	961.535	2	961.534	0.0001	0	54.83	0.0013	K	SGFINLVGR	Y
1801	K4D601	Uncharacterized protein	1026	52014	38	30	18	16	41.1	5.84	6647	1	1	1	512.77	1023.53	2	1023.52	0.0015	0	63.08	0.00012	K	GGTLISYEGK	V
1801	K4D601	Uncharacterized protein	1026	52014	38	30	18	16	41.1	5.84	9178	1	1	1	620.351	1238.69	2	1238.69	0.0002	0	55.39	0.00076	K	LEIPDGAVIANK	D
1801	K4D601	Uncharacterized protein	1026	52014	38	30	18	16	41.1	5.84	9222	1	1	1	621.868	1241.72	2	1241.72	-0.0023	0	64.45	9.6e-05	K	SIPSIIDLGSLK	V
1801	K4D601	Uncharacterized protein	1026	52014	38	30	18	16	41.1	5.84	9687	1	1	1	635.832	1269.65	2	1269.65	0.0039	0	57.05	0.00058	K	LAPLSEDPAETK	K
1801	K4D601	Uncharacterized protein	1026	52014	38	30	18	16	41.1	5.84	9902	1	1	1	642.954	1283.89	2	1283.74	0.1491	0	76.98	6.4e-06	K	VLQLETAAGAAIK	F
1801	K4D601	Uncharacterized protein	1026	52014	38	30	18	16	41.1	5.84	11561	1	1	1	699.874	1397.73	2	1397.74	-0.0072	1	56.03	0.00067	K	LAPLSEDPAETKK	L
1801	K4D601	Uncharacterized protein	1026	52014	38	30	18	16	41.1	5.84	11562	1	1	1	466.92	1397.74	3	1397.74	-0.0008	1	47.88	0.0044	K	LAPLSEDPAETKK	L
1801	K4D601	Uncharacterized protein	1026	52014	38	30	18	16	41.1	5.84	12165	1	1	1	730.373	1458.73	2	1458.73	0.0005	0	53.64	0.0012	K	SAVAGLNQISENEK	S
1801	K4D601	Uncharacterized protein	1026	52014	38	30	18	16	41.1	5.84	12400	1	1	1	740.775	1479.53	2	1478.69	0.849	0	34.53	0.12	K	LNGGLGTTMGCTGPK	S	Oxidation (M)	0.000000001000000.0
1801	K4D601	Uncharacterized protein	1026	52014	38	30	18	16	41.1	5.84	13441	1	1	1	802.414	1602.81	2	1602.81	0.0001	0	73.57	1.1e-05	K	IQTPTDEVVVPYDK	L
1801	K4D601	Uncharacterized protein	1026	52014	38	30	18	16	41.1	5.84	13492	1	1	1	808.402	1614.79	2	1614.79	0.0011	0	84.16	1.1e-06	R	SNPSNPSIELGPEFK	K
1801	K4D601	Uncharacterized protein	1026	52014	38	30	18	16	41.1	5.84	14475	1	1	1	872.447	1742.88	2	1742.88	-0.004	1	31.52	0.16	R	SNPSNPSIELGPEFKK	V
1801	K4D601	Uncharacterized protein	1026	52014	38	30	18	16	41.1	5.84	14477	1	1	1	581.97	1742.89	3	1742.88	0.0029	1	80.55	2.1e-06	R	SNPSNPSIELGPEFKK	V
1801	K4D601	Uncharacterized protein	1026	52014	38	30	18	16	41.1	5.84	16649	1	1	1	703.374	2107.1	3	2107.09	0.0053	0	56.76	0.00049	K	VQLLEIAQVPDEHVNEFK	S
1801	K4D601	Uncharacterized protein	1026	52014	38	30	18	16	41.1	5.84	16886	1	1	1	723.342	2167	3	2167.01	-0.0034	0	46.94	0.0042	K	YANSNIDIHTFNQSQYPR	L			1.84
1954	K4D9M4	Histone H4	161	11402	4	4	3	3	34	11.48	8035	1	0	1	590.816	1179.62	2	1179.61	0.0031	0	48.64	0.004	R	ISGLIYEETR	G
1954	K4D9M4	Histone H4	161	11402	4	4	3	3	34	11.48	10067	1	1	1	663.378	1324.74	2	1324.75	-0.0042	0	62.26	0.00017	R	DNIQGITKPAIR	R
1954	K4D9M4	Histone H4	161	11402	4	4	3	3	34	11.48	12222	1	1	1	494.938	1481.79	3	1481.79	0	1	55.32	0.00071	K	TVTAMDVVYALKR	Q	Oxidation (M)	0.0000100000000.0	1.34
2114	Q5NE18	Formate dehydrogenase, mitochondrial	349	42352	12	7	7	5	21.5	6.87	7181	1	1	1	524.757	1047.5	2	1047.5	0.0006	0	34.2	0.13	K	DGELAPQYR	-
2114	Q5NE18	Formate dehydrogenase, mitochondrial	349	42352	12	7	7	5	21.5	6.87	8418	1	1	1	579.304	1156.59	2	1156.59	0.0054	0	39.61	0.034	K	GHQYIVTPDK	E
2114	Q5NE18	Formate dehydrogenase, mitochondrial	349	42352	12	7	7	5	21.5	6.87	11476	1	1	1	675.814	1349.61	2	1349.61	-0.0003	0	84.13	1e-06	K	MDSELENQIGAK	F	Oxidation (M)	0.100000000000.0
2114	Q5NE18	Formate dehydrogenase, mitochondrial	349	42352	12	7	7	5	21.5	6.87	13442	1	1	1	751.4	1500.79	2	1500.79	0.0002	0	58.23	0.00046	K	CDIVVINTPLTEK	T
2114	Q5NE18	Formate dehydrogenase, mitochondrial	349	42352	12	7	7	5	21.5	6.87	14398	1	1	1	796.405	1590.8	2	1590.79	0.0035	1	47.55	0.0047	R	LKMDSELENQIGAK	F	Oxidation (M)	0.00100000000000.0
2114	Q5NE18	Formate dehydrogenase, mitochondrial	349	42352	12	7	7	5	21.5	6.87	19590	1	1	1	739.35	2215.03	3	2214.03	1.0031	1	35.59	0.057	K	GHQYIVTPDKEGPDCELEK	H
2114	Q5NE18	Formate dehydrogenase, mitochondrial	349	42352	12	7	7	5	21.5	6.87	22059	1	1	1	883.773	2648.3	3	2648.3	0.0002	0	49.91	0.0018	K	AAAAAGLTVAEVTGSNTVSVAEDELMR	I	Oxidation (M)	0.000000000000000000000000010.0	0.49
2114	K4CFF0	Peroxidase	206	36427	6	3	5	3	17.4	8.03	6502	1	1	1	492.264	982.513	2	982.512	0.0008	0	35.44	0.07	R	GFSFIDAVK	R
2114	K4CFF0	Peroxidase	206	36427	6	3	5	3	17.4	8.03	6650	1	1	1	499.293	996.571	2	996.572	-0.0009	0	53.26	0.0011	K	APNTAAAILR	M
2114	K4CFF0	Peroxidase	206	36427	6	3	5	3	17.4	8.03	6758	1	1	1	506.515	1011.02	2	1010.59	0.4287	0	39.06	0.044	K	LANPNLTLR	G
2114	K4CFF0	Peroxidase	206	36427	6	3	5	3	17.4	8.03	10361	1	1	1	640.337	1278.66	2	1278.66	0.0037	0	33.26	0.13	R	GLFQSDAALTTR	T
2114	K4CFF0	Peroxidase	206	36427	6	3	5	3	17.4	8.03	15932	1	1	1	872.946	1743.88	2	1742.87	1.0028	0	44.64	0.008	R	DAVVATGGPFWNVPTGR	R			0.32
2176	K4CFF0	Peroxidase	313	36427	7	6	6	5	20.1	8.03	6349	1	1	1	492.263	982.512	2	982.512	-0.0008	0	33.71	0.1	R	GFSFIDAVK	R
2176	K4CFF0	Peroxidase	313	36427	7	6	6	5	20.1	8.03	6502	1	1	1	499.292	996.569	2	996.572	-0.0022	0	41.92	0.015	K	APNTAAAILR	M
2176	K4CFF0	Peroxidase	313	36427	7	6	6	5	20.1	8.03	6601	1	1	1	506.301	1010.59	2	1010.59	0.0003	0	50.91	0.0022	K	LANPNLTLR	G
2176	K4CFF0	Peroxidase	313	36427	7	6	6	5	20.1	8.03	7191	1	1	1	544.791	1087.57	2	1087.57	0.002	0	38.55	0.046	K	DFVQQQVPK	A
2176	K4CFF0	Peroxidase	313	36427	7	6	6	5	20.1	8.03	9517	1	1	1	640.337	1278.66	2	1278.66	0.0037	0	98.23	4e-08	R	GLFQSDAALTTR	T
2176	K4CFF0	Peroxidase	313	36427	7	6	6	5	20.1	8.03	13905	1	1	1	872.443	1742.87	2	1742.87	-0.0022	0	49.71	0.0025	R	DAVVATGGPFWNVPTGR	R			0.59
2200	A0A0C5CEC7	ATP synthase subunit beta, chloroplastic GN=atpB	132	53491	2	2	2	2	5	5.28	6051	1	1	1	488.285	974.556	2	974.555	0.0008	0	47.21	0.0061	K	IGLFGGAGVGK	T
2200	A0A0C5CEC7	ATP synthase subunit beta, chloroplastic GN=atpB	132	53491	2	2	2	2	5	5.28	13242	1	1	1	717.391	1432.77	2	1432.77	-0.0009	0	84.68	9.9e-07	R	FVQAGSEVSALLGR	M			0.14
2202	K4CHY3	Phosphoglycerate kinase	329	42263	9	5	7	5	27.4	5.78	6810	1	1	1	489.767	977.52	2	977.518	0.0016	0	54.58	0.001	K	FAAGTEAIAK	K
2202	K4CHY3	Phosphoglycerate kinase	329	42263	9	5	7	5	27.4	5.78	7183	1	1	1	513.759	1025.5	2	1025.5	-0.0003	0	55.89	0.00073	K	SFGSALDTTK	T
2202	K4CHY3	Phosphoglycerate kinase	329	42263	9	5	7	5	27.4	5.78	11165	1	1	1	709.415	1416.82	2	1416.82	-0.0011	0	33.49	0.12	K	VLKPAVAGFLMQK	E	Oxidation (M)	0.0000000000100.0
2202	K4CHY3	Phosphoglycerate kinase	329	42263	9	5	7	5	27.4	5.78	11166	1	1	1	473.279	1416.82	3	1416.82	0	0	57.44	0.0005	K	VLKPAVAGFLMQK	E	Oxidation (M)	0.0000000000100.0
2202	K4CHY3	Phosphoglycerate kinase	329	42263	9	5	7	5	27.4	5.78	12403	1	1	1	787.426	1572.84	2	1572.84	0.001	0	50.2	0.0024	K	GVTTIIGGGDSVAAVEK	V
2202	K4CHY3	Phosphoglycerate kinase	329	42263	9	5	7	5	27.4	5.78	14171	1	1	1	601.638	1801.89	3	1801.89	0.0027	0	34.69	0.088	K	MSHISTGGGASLELLEGK	Q	Oxidation (M)	0.100000000000000000.0
2202	K4CHY3	Phosphoglycerate kinase	329	42263	9	5	7	5	27.4	5.78	15124	1	1	1	645.662	1933.96	3	1932.97	0.9953	0	44.23	0.0082	K	LASLADLYVNDAFGTAHR	A
2202	K4CHY3	Phosphoglycerate kinase	329	42263	9	5	7	5	27.4	5.78	18749	1	1	1	820.777	2459.31	3	2459.31	0.0038	0	31.67	0.13	K	ELDYLVGAVSNPQKPFAAIVGGSK	V			0.49
2203	K4BX20	ATP synthase subunit beta	332	59684	9	8	7	6	14.9	5.74	5766	1	1	1	488.285	974.555	2	974.555	0.0004	0	50.91	0.0026	K	IGLFGGAGVGK	T
2203	K4BX20	ATP synthase subunit beta	332	59684	9	8	7	6	14.9	5.74	6240	1	1	1	511.268	1020.52	2	1020.52	0.0048	0	32.93	0.16	R	EMIESGVIK	L	Oxidation (M)	0.010000000.0
2203	K4BX20	ATP synthase subunit beta	332	59684	9	8	7	6	14.9	5.74	7713	1	1	1	587.337	1172.66	2	1172.66	0.005	0	42.57	0.016	K	VVDLLAPYQR	G
2203	K4BX20	ATP synthase subunit beta	332	59684	9	8	7	6	14.9	5.74	10637	1	1	1	467.261	1398.76	3	1398.76	0.0003	0	48.7	0.0036	R	VGLTGLTVAEHFR	D
2203	K4BX20	ATP synthase subunit beta	332	59684	9	8	7	6	14.9	5.74	10657	1	1	1	701.358	1400.7	2	1400.7	0.0048	0	41.13	0.021	R	IMNVIGEPIDER	G	Oxidation (M)	0.010000000000.0
2203	K4BX20	ATP synthase subunit beta	332	59684	9	8	7	6	14.9	5.74	10775	1	1	1	705.41	1408.81	2	1408.8	0.0018	0	42.14	0.016	R	VLNTGSPITVPVGR	S
2203	K4BX20	ATP synthase subunit beta	332	59684	9	8	7	6	14.9	5.74	11886	1	1	1	746.888	1491.76	2	1491.77	-0.0076	0	76.14	6.8e-06	R	FTQANSEVSALLGR	I			0.41
2203	K4AXS2	Glutamine synthetase	341	47852	11	7	7	5	13	6.29	5020	1	1	1	450.287	898.56	2	898.56	0.0002	0	59.65	0.00028	K	AILNLSLR	H
2203	K4AXS2	Glutamine synthetase	341	47852	11	7	7	5	13	6.29	5769	1	1	1	488.485	974.956	2	975.503	-0.5462	0	62.81	0.00022	K	AAQIFSDPK	V
2203	K4AXS2	Glutamine synthetase	341	47852	11	7	7	5	13	6.29	6093	1	1	1	504.256	1006.5	2	1006.5	0.0003	0	35.55	0.081	R	EEGGFEVIK	K
2203	K4AXS2	Glutamine synthetase	341	47852	11	7	7	5	13	6.29	6315	1	1	1	514.336	1026.66	2	1026.65	0.0014	1	30.25	0.31	K	KAILNLSLR	H
2203	K4AXS2	Glutamine synthetase	341	47852	11	7	7	5	13	6.29	7303	1	1	1	568.304	1134.59	2	1134.59	0.0008	1	47.14	0.0053	R	EEGGFEVIKK	A
2203	K4AXS2	Glutamine synthetase	341	47852	11	7	7	5	13	6.29	7304	1	1	1	379.205	1134.59	3	1134.59	0.0012	1	34.57	0.097	R	EEGGFEVIKK	A
2203	K4AXS2	Glutamine synthetase	341	47852	11	7	7	5	13	6.29	13248	1	1	1	542.923	1625.75	3	1625.75	-0.0068	1	62.11	0.00017	R	HKEHISAYGEGNER	R
2203	K4AXS2	Glutamine synthetase	341	47852	11	7	7	5	13	6.29	13249	1	1	1	407.446	1625.75	4	1625.75	0	1	30.97	0.23	R	HKEHISAYGEGNER	R
2203	K4AXS2	Glutamine synthetase	341	47852	11	7	7	5	13	6.29	14546	1	1	1	874.462	1746.91	2	1746.9	0.006	0	46.29	0.0057	R	VEQLLNLDVTPYTDK	I			0.42
2290	K4BPV5	Glutamine synthetase	610	39471	41	26	11	9	16.9	5.62	7059	1	1	0	480.825	959.635	2	959.471	0.1636	0	35.63	0.098	R	DIVDAHYK	A
2290	K4BPV5	Glutamine synthetase	610	39471	41	26	11	9	16.9	5.62	7535	1	1	1	504.967	1007.92	2	1007.49	0.4273	0	40.63	0.03	R	NEGGYEVIK	K
2290	K4BPV5	Glutamine synthetase	610	39471	41	26	11	9	16.9	5.62	8658	1	1	1	558.282	1114.55	2	1114.55	-0.0013	0	90.53	2.5e-07	R	TLSGPVDDPSK	L
2290	K4BPV5	Glutamine synthetase	610	39471	41	26	11	9	16.9	5.62	9002	1	1	1	379.537	1135.59	3	1135.59	0.0006	1	49.1	0.0032	R	NEGGYEVIKK	A
2290	K4BPV5	Glutamine synthetase	610	39471	41	26	11	9	16.9	5.62	9032	1	1	1	569.293	1136.57	2	1135.59	0.984	1	59.58	0.00028	R	NEGGYEVIKK	A
2290	K4BPV5	Glutamine synthetase	610	39471	41	26	11	9	16.9	5.62	9579	1	1	1	588.288	1174.56	2	1174.56	-0.0015	0	72.95	1.7e-05	R	HETADINTFK	W
2290	K4BPV5	Glutamine synthetase	610	39471	41	26	11	9	16.9	5.62	9580	1	1	1	392.527	1174.56	3	1174.56	-0.0011	0	56.5	0.00076	R	HETADINTFK	W
2290	K4BPV5	Glutamine synthetase	610	39471	41	26	11	9	16.9	5.62	12127	1	1	0	673.31	1344.6	2	1344.61	-0.0012	0	54.47	0.00098	K	EHIAAYGEGNER	R
2290	K4BPV5	Glutamine synthetase	610	39471	41	26	11	9	16.9	5.62	12128	1	1	0	449.209	1344.61	3	1344.61	-0.0004	0	39.54	0.031	K	EHIAAYGEGNER	R
2290	K4BPV5	Glutamine synthetase	610	39471	41	26	11	9	16.9	5.62	12856	1	1	1	466.893	1397.66	3	1397.66	-0.0031	1	52.79	0.0014	K	SMRNEGGYEVIK	K	Oxidation (M)	0.010000000000.0
2290	K4BPV5	Glutamine synthetase	610	39471	41	26	11	9	16.9	5.62	13564	1	1	1	727.398	1452.78	2	1452.78	-0.0006	1	65.58	7e-05	R	TLSGPVDDPSKLPK	W
2290	K4BPV5	Glutamine synthetase	610	39471	41	26	11	9	16.9	5.62	13565	1	1	1	485.268	1452.78	3	1452.78	0.0002	1	41.6	0.018	R	TLSGPVDDPSKLPK	W
2290	K4BPV5	Glutamine synthetase	610	39471	41	26	11	9	16.9	5.62	14235	1	1	0	376.182	1500.7	4	1500.71	-0.0068	1	30.36	0.28	K	EHIAAYGEGNERR	L
2290	K4BPV5	Glutamine synthetase	610	39471	41	26	11	9	16.9	5.62	14236	1	1	0	501.243	1500.71	3	1500.71	0.0001	1	44.06	0.012	K	EHIAAYGEGNERR	L
2290	K4BPV5	Glutamine synthetase	610	39471	41	26	11	9	16.9	5.62	14513	1	1	1	509.591	1525.75	3	1525.76	-0.005	2	58.02	0.00046	K	SMRNEGGYEVIKK	A	Oxidation (M)	0.0100000000000.0
2290	K4BPV5	Glutamine synthetase	610	39471	41	26	11	9	16.9	5.62	14514	1	1	1	382.445	1525.75	4	1525.76	-0.0047	2	42.37	0.017	K	SMRNEGGYEVIKK	A	Oxidation (M)	0.0100000000000.0
2290	K4BPV5	Glutamine synthetase	610	39471	41	26	11	9	16.9	5.62	15295	1	1	0	537.592	1609.75	3	1609.76	-0.005	1	35.97	0.07	R	HKEHIAAYGEGNER	R			1.16
2347	Q40131	Uncharacterized protein	85	38528	2	2	2	2	5.6	5.4	4931	1	1	1	484.788	967.561	2	967.56	0.0001	0	38.33	0.034	K	WIGVQPIR	N
2347	Q40131	Uncharacterized protein	85	38528	2	2	2	2	5.6	5.4	5664	1	1	1	528.272	1054.53	2	1054.53	0.0002	0	46.44	0.0063	R	GAATLYSSSAK	H			0.19
2475	Q42896	Fructokinase-2 GN=FRK2	1018	34969	40	35	15	13	54.9	5.76	4938	1	1	1	454.704	907.392	2	907.39	0.0026	0	33.73	0.12	R	EFMFYR	N	Oxidation (M)	0.001000.0
2475	Q42896	Fructokinase-2 GN=FRK2	1018	34969	40	35	15	13	54.9	5.76	5773	1	1	1	493.319	984.623	2	984.622	0.0015	0	55.48	0.00078	K	LLLVTLGEK	G
2475	Q42896	Fructokinase-2 GN=FRK2	1018	34969	40	35	15	13	54.9	5.76	5864	1	1	1	496.301	990.587	2	990.586	0.0007	0	50.68	0.0026	R	TALAFVTLR	A
2475	Q42896	Fructokinase-2 GN=FRK2	1018	34969	40	35	15	13	54.9	5.76	7957	1	1	1	567.295	1132.58	2	1132.58	-0.0005	0	34.74	0.099	K	SIWDSADVIK	V
2475	Q42896	Fructokinase-2 GN=FRK2	1018	34969	40	35	15	13	54.9	5.76	9948	1	1	1	620.833	1239.65	2	1239.65	0.0011	0	63.16	0.00013	R	LPLWPSAEEAK	K
2475	Q42896	Fructokinase-2 GN=FRK2	1018	34969	40	35	15	13	54.9	5.76	12424	1	1	1	455.593	1363.76	3	1363.76	-0.0008	0	69.63	3.1e-05	K	APGGAPANVAIAVTR	L
2475	Q42896	Fructokinase-2 GN=FRK2	1018	34969	40	35	15	13	54.9	5.76	12426	1	1	1	682.886	1363.76	2	1363.76	-0.0004	0	106.03	7e-09	K	APGGAPANVAIAVTR	L
2475	Q42896	Fructokinase-2 GN=FRK2	1018	34969	40	35	15	13	54.9	5.76	12501	1	1	1	456.922	1367.75	3	1367.74	0.0006	1	46.67	0.0064	R	LPLWPSAEEAKK	Q
2475	Q42896	Fructokinase-2 GN=FRK2	1018	34969	40	35	15	13	54.9	5.76	12920	1	1	1	697.334	1392.65	2	1391.67	0.9854	0	76.14	6.3e-06	K	TNGVQAEGINFDK	G
2475	Q42896	Fructokinase-2 GN=FRK2	1018	34969	40	35	15	13	54.9	5.76	13428	1	1	1	709.868	1417.72	2	1417.72	0.0018	0	52.59	0.0015	K	EAGALLSYDPNLR	L
2475	Q42896	Fructokinase-2 GN=FRK2	1018	34969	40	35	15	13	54.9	5.76	15283	1	1	1	758.879	1515.74	2	1515.74	0.0022	0	93.87	1.1e-07	K	IVDDQTILEDEAR	L
2475	Q42896	Fructokinase-2 GN=FRK2	1018	34969	40	35	15	13	54.9	5.76	15666	1	1	1	769.391	1536.77	2	1536.77	-0.0004	0	99.35	3e-08	K	VSDVELEFLTGSNK	I
2475	Q42896	Fructokinase-2 GN=FRK2	1018	34969	40	35	15	13	54.9	5.76	16846	1	1	1	816.409	1630.8	2	1630.8	0.001	0	64.9	8.4e-05	K	LGDDEFGHMLAGILK	T	Oxidation (M)	0.000000001000000.0
2475	Q42896	Fructokinase-2 GN=FRK2	1018	34969	40	35	15	13	54.9	5.76	16849	1	1	1	544.609	1630.8	3	1630.8	0.0024	0	57.44	0.00047	K	LGDDEFGHMLAGILK	T	Oxidation (M)	0.000000001000000.0
2475	Q42896	Fructokinase-2 GN=FRK2	1018	34969	40	35	15	13	54.9	5.76	18102	1	1	1	584.704	1751.09	3	1751.89	-0.803	0	37.2	0.059	K	TVDTTGAGDSFVGALLTK	I
2475	Q42896	Fructokinase-2 GN=FRK2	1018	34969	40	35	15	13	54.9	5.76	18110	1	1	1	876.955	1751.9	2	1751.89	0.0017	0	117.42	5e-10	K	TVDTTGAGDSFVGALLTK	I
2475	Q42896	Fructokinase-2 GN=FRK2	1018	34969	40	35	15	13	54.9	5.76	18310	1	1	1	591.281	1770.82	3	1770.82	-0.0029	0	60.61	0.00021	K	IDDESAMSLWHPNLK	L	Oxidation (M)	0.000000100000000.0
2475	Q42896	Fructokinase-2 GN=FRK2	1018	34969	40	35	15	13	54.9	5.76	18311	1	1	1	886.423	1770.83	2	1770.82	0.0064	0	62.59	0.00013	K	IDDESAMSLWHPNLK	L	Oxidation (M)	0.000000100000000.0
2475	Q42896	Fructokinase-2 GN=FRK2	1018	34969	40	35	15	13	54.9	5.76	18546	1	1	1	598.696	1793.07	3	1793.07	-0.0001	1	62.79	0.00015	K	KGAIPALPTASEALTLLK	G			2.51
2475	K4BLA1	Uncharacterized protein	836	43563	42	38	13	12	34	8.34	4101	1	1	0	419.228	836.44	2	836.439	0.0012	0	37.9	0.047	R	FVESSLR	A
2475	K4BLA1	Uncharacterized protein	836	43563	42	38	13	12	34	8.34	4618	1	1	0	439.74	877.466	2	877.466	-0.0003	0	47.71	0.0051	R	ANTFVAQK	K
2475	K4BLA1	Uncharacterized protein	836	43563	42	38	13	12	34	8.34	6071	1	1	0	503.786	1005.56	2	1005.56	-0.0024	1	46.07	0.0075	R	ANTFVAQKK	N
2475	K4BLA1	Uncharacterized protein	836	43563	42	38	13	12	34	8.34	7249	1	1	1	549.333	1096.65	2	1096.65	0.0018	0	50.02	0.0026	K	ALDALKPELK	S
2475	K4BLA1	Uncharacterized protein	836	43563	42	38	13	12	34	8.34	9245	1	1	1	602.434	1202.85	2	1202.63	0.2249	1	35.76	0.092	K	GTGFVQKEPVAA	-
2475	K4BLA1	Uncharacterized protein	836	43563	42	38	13	12	34	8.34	9549	1	1	0	610.356	1218.7	2	1218.7	0.0007	0	67.53	4.8e-05	K	LFGVTTLDVVR	A
2475	K4BLA1	Uncharacterized protein	836	43563	42	38	13	12	34	8.34	10331	1	1	0	629.836	1257.66	2	1257.66	0.0013	0	77.32	5.2e-06	R	IQNAGTEVVEAK	A
2475	K4BLA1	Uncharacterized protein	836	43563	42	38	13	12	34	8.34	10723	1	1	1	638.89	1275.77	2	1275.77	0	0	78.1	4.4e-06	K	GVNVVVIPAGVPR	K
2475	K4BLA1	Uncharacterized protein	836	43563	42	38	13	12	34	8.34	10724	1	1	1	426.263	1275.77	3	1275.77	0.0002	0	42.76	0.015	K	GVNVVVIPAGVPR	K
2475	K4BLA1	Uncharacterized protein	836	43563	42	38	13	12	34	8.34	12085	1	1	0	674.251	1346.49	2	1346.79	-0.3055	1	82.99	1.6e-06	K	KLFGVTTLDVVR	A
2475	K4BLA1	Uncharacterized protein	836	43563	42	38	13	12	34	8.34	12094	1	1	0	449.938	1346.79	3	1346.79	0.0013	1	58.06	0.00043	K	KLFGVTTLDVVR	A
2475	K4BLA1	Uncharacterized protein	836	43563	42	38	13	12	34	8.34	12605	1	1	0	688.365	1374.71	2	1374.71	0.0004	0	77.24	5.5e-06	R	DDLFNINANIVK	T
2475	K4BLA1	Uncharacterized protein	836	43563	42	38	13	12	34	8.34	14696	1	1	0	742.862	1483.71	2	1483.71	0.0002	0	97.83	4.2e-08	K	AGAGSATLSMAYAAAR	F	Oxidation (M)	0.0000000001000000.0
2475	K4BLA1	Uncharacterized protein	836	43563	42	38	13	12	34	8.34	14698	1	1	0	495.578	1483.71	3	1483.71	0.0023	0	51.55	0.0018	K	AGAGSATLSMAYAAAR	F	Oxidation (M)	0.0000000001000000.0
2475	K4BLA1	Uncharacterized protein	836	43563	42	38	13	12	34	8.34	18374	1	1	1	889.051	1776.09	2	1776.09	-0.0005	0	39.98	0.032	K	VAILGASGGIGQPLALLVK	M
2475	K4BLA1	Uncharacterized protein	836	43563	42	38	13	12	34	8.34	20760	1	1	1	1041.02	2080.03	2	2080.03	-0.0016	0	97.6	3.9e-08	K	TKPSTTFTDEEVQELTVR	I
2475	K4BLA1	Uncharacterized protein	836	43563	42	38	13	12	34	8.34	20761	1	1	1	694.352	2080.03	3	2080.03	0.0004	0	83.8	9.3e-07	K	TKPSTTFTDEEVQELTVR	I			1.55
2482	Q42896	Fructokinase-2 GN=FRK2	1367	34969	84	73	20	18	66.5	5.76	3790	1	1	1	453.905	905.795	2	904.375	1.4198	0	36.71	0.083	K	GCNYYTK	K
2482	Q42896	Fructokinase-2 GN=FRK2	1367	34969	84	73	20	18	66.5	5.76	3820	1	1	1	454.702	907.389	2	907.39	-0.0012	0	30.83	0.23	R	EFMFYR	N	Oxidation (M)	0.001000.0
2482	Q42896	Fructokinase-2 GN=FRK2	1367	34969	84	73	20	18	66.5	5.76	4695	1	1	1	493.319	984.623	2	984.622	0.001	0	55.56	0.00076	K	LLLVTLGEK	G
2482	Q42896	Fructokinase-2 GN=FRK2	1367	34969	84	73	20	18	66.5	5.76	4796	1	1	1	496.301	990.587	2	990.586	0.0012	0	66.9	6.3e-05	R	TALAFVTLR	A
2482	Q42896	Fructokinase-2 GN=FRK2	1367	34969	84	73	20	18	66.5	5.76	6859	1	1	1	567.296	1132.58	2	1132.58	0.0003	0	39.46	0.034	K	SIWDSADVIK	V
2482	Q42896	Fructokinase-2 GN=FRK2	1367	34969	84	73	20	18	66.5	5.76	8910	1	1	1	620.833	1239.65	2	1239.65	0.0016	0	58.19	0.0004	R	LPLWPSAEEAK	K
2482	Q42896	Fructokinase-2 GN=FRK2	1367	34969	84	73	20	18	66.5	5.76	10562	1	1	1	658.803	1315.59	2	1315.59	0.0016	0	78.26	4.4e-06	R	FSCACGAITTTK	K
2482	Q42896	Fructokinase-2 GN=FRK2	1367	34969	84	73	20	18	66.5	5.76	11670	1	1	1	455.592	1363.75	3	1363.76	-0.0027	0	71.09	2.2e-05	K	APGGAPANVAIAVTR	L
2482	Q42896	Fructokinase-2 GN=FRK2	1367	34969	84	73	20	18	66.5	5.76	11671	1	1	1	682.885	1363.76	2	1363.76	-0.0016	0	97.68	4.8e-08	K	APGGAPANVAIAVTR	L
2482	Q42896	Fructokinase-2 GN=FRK2	1367	34969	84	73	20	18	66.5	5.76	11764	1	1	1	456.923	1367.75	3	1367.74	0.0011	1	58.51	0.00042	R	LPLWPSAEEAKK	Q
2482	Q42896	Fructokinase-2 GN=FRK2	1367	34969	84	73	20	18	66.5	5.76	12297	1	1	1	697.332	1392.65	2	1391.67	0.9812	0	74.33	9.5e-06	K	TNGVQAEGINFDK	G
2482	Q42896	Fructokinase-2 GN=FRK2	1367	34969	84	73	20	18	66.5	5.76	12791	1	1	1	709.867	1417.72	2	1417.72	-0.0003	0	60.98	0.00022	K	EAGALLSYDPNLR	L
2482	Q42896	Fructokinase-2 GN=FRK2	1367	34969	84	73	20	18	66.5	5.76	13140	1	1	1	482.237	1443.69	3	1443.68	0.0037	1	43.02	0.014	R	FSCACGAITTTKK	G
2482	Q42896	Fructokinase-2 GN=FRK2	1367	34969	84	73	20	18	66.5	5.76	14332	1	1	1	758.878	1515.74	2	1515.74	0	0	113.34	1.2e-09	K	IVDDQTILEDEAR	L
2482	Q42896	Fructokinase-2 GN=FRK2	1367	34969	84	73	20	18	66.5	5.76	14663	1	1	1	769.391	1536.77	2	1536.77	-0.0006	0	98.69	3.5e-08	K	VSDVELEFLTGSNK	I
2482	Q42896	Fructokinase-2 GN=FRK2	1367	34969	84	73	20	18	66.5	5.76	14665	1	1	1	513.264	1536.77	3	1536.77	0.0031	0	32.11	0.16	K	VSDVELEFLTGSNK	I
2482	Q42896	Fructokinase-2 GN=FRK2	1367	34969	84	73	20	18	66.5	5.76	15740	1	1	1	544.609	1630.8	3	1630.8	0.0011	0	42.38	0.015	K	LGDDEFGHMLAGILK	T	Oxidation (M)	0.000000001000000.0
2482	Q42896	Fructokinase-2 GN=FRK2	1367	34969	84	73	20	18	66.5	5.76	16094	1	1	1	833.494	1664.97	2	1664.97	0.0012	0	74.16	9.8e-06	K	GAIPALPTASEALTLLK	G
2482	Q42896	Fructokinase-2 GN=FRK2	1367	34969	84	73	20	18	66.5	5.76	17066	1	1	1	876.953	1751.89	2	1751.89	-0.0019	0	137.53	4.8e-12	K	TVDTTGAGDSFVGALLTK	I
2482	Q42896	Fructokinase-2 GN=FRK2	1367	34969	84	73	20	18	66.5	5.76	17308	1	1	1	886.419	1770.82	2	1770.82	-0.0002	0	37.33	0.044	K	IDDESAMSLWHPNLK	L	Oxidation (M)	0.000000100000000.0
2482	Q42896	Fructokinase-2 GN=FRK2	1367	34969	84	73	20	18	66.5	5.76	17309	1	1	1	591.283	1770.83	3	1770.82	0.0026	0	59.54	0.00026	K	IDDESAMSLWHPNLK	L	Oxidation (M)	0.000000100000000.0
2482	Q42896	Fructokinase-2 GN=FRK2	1367	34969	84	73	20	18	66.5	5.76	17571	1	1	1	598.697	1793.07	3	1793.07	0.002	1	59.61	0.0003	K	KGAIPALPTASEALTLLK	G
2482	Q42896	Fructokinase-2 GN=FRK2	1367	34969	84	73	20	18	66.5	5.76	20141	1	1	1	704.704	2111.09	3	2111.09	-0.0033	0	70.15	2.4e-05	R	NPSADMLLTPAELNLDLIR	S	Oxidation (M)	0.0000010000000000000.0
2482	Q42896	Fructokinase-2 GN=FRK2	1367	34969	84	73	20	18	66.5	5.76	20147	1	1	1	1057.05	2112.09	2	2111.09	0.9997	0	86.45	5.9e-07	R	NPSADMLLTPAELNLDLIR	S	Oxidation (M)	0.0000010000000000000.0	4.67
3244	K4C3T2	Uncharacterized protein	415	23708	20	15	8	8	36.2	5.98	4370	1	1	1	382.203	762.391	2	762.391	-0.0001	0	42.11	0.021	K	FDPIGSK	L
3244	K4C3T2	Uncharacterized protein	415	23708	20	15	8	8	36.2	5.98	4698	1	1	1	409.807	817.599	2	817.455	0.1447	1	44.21	0.013	K	TIELSKQ	-
3244	K4C3T2	Uncharacterized protein	415	23708	20	15	8	8	36.2	5.98	6353	1	1	0	497.764	993.513	2	993.513	0.0001	0	60.21	0.00025	K	LLDVYESR	L
3244	K4C3T2	Uncharacterized protein	415	23708	20	15	8	8	36.2	5.98	7417	1	1	0	548.293	1094.57	2	1094.57	-0.0005	0	44.97	0.0084	K	GNQLLPNDPK	K
3244	K4C3T2	Uncharacterized protein	415	23708	20	15	8	8	36.2	5.98	13100	1	1	0	747.885	1493.75	2	1493.75	0.0032	0	40.13	0.028	R	AITQYIAHTYADK	G
3244	K4C3T2	Uncharacterized protein	415	23708	20	15	8	8	36.2	5.98	13116	1	1	0	499.252	1494.73	3	1493.75	0.9833	0	39.15	0.034	R	AITQYIAHTYADK	G
3244	K4C3T2	Uncharacterized protein	415	23708	20	15	8	8	36.2	5.98	14926	1	1	1	843.88	1685.74	2	1685.75	-0.0017	0	73.82	1.1e-05	K	MAVMSVWMEVEAQK	F	3 Oxidation (M)	0.10010001000000.0
3244	K4C3T2	Uncharacterized protein	415	23708	20	15	8	8	36.2	5.98	16170	1	1	1	605.621	1813.84	3	1813.84	-0.0003	1	62.69	0.00012	K	KMAVMSVWMEVEAQK	F	3 Oxidation (M)	0.010010001000000.0
3244	K4C3T2	Uncharacterized protein	415	23708	20	15	8	8	36.2	5.98	16971	1	1	1	649.048	1944.12	3	1942.91	1.2126	0	46.98	0.0048	K	DLDFELVPVNMQAGDHK	K	Oxidation (M)	0.00000000001000000.0	2.09
3265	K4CXJ6	Uncharacterized protein	360	21655	10	9	7	7	37.4	5.74	4746	1	1	1	375.232	748.449	2	748.448	0.0008	0	42.2	0.02	K	YIAAIAK	K
3265	K4CXJ6	Uncharacterized protein	360	21655	10	9	7	7	37.4	5.74	6976	1	1	1	539.738	1077.46	2	1077.46	-0.0003	0	42.77	0.015	R	FGMMSAQFK	A	2 Oxidation (M)	0.001100000.0
3265	K4CXJ6	Uncharacterized protein	360	21655	10	9	7	7	37.4	5.74	7805	1	1	1	573.786	1145.56	2	1145.56	0.0008	0	58.91	0.00035	K	EGAASVEGVEAK	L
3265	K4CXJ6	Uncharacterized protein	360	21655	10	9	7	7	37.4	5.74	8551	1	1	0	603.817	1205.62	2	1205.62	0.0003	0	40.89	0.023	K	AFLDATGGLWR	T
3265	K4CXJ6	Uncharacterized protein	360	21655	10	9	7	7	37.4	5.74	11854	1	1	0	728.826	1455.64	2	1455.64	-0.0003	0	92.93	1.4e-07	K	GGSPYGAGTFAGDGSR	Q
3265	K4CXJ6	Uncharacterized protein	360	21655	10	9	7	7	37.4	5.74	14422	1	1	1	571.617	1711.83	3	1711.83	0.0005	0	44.58	0.0094	R	QPSELELQQAHHQGK	Y	Gln->pyro-Glu (N-term Q)	2.000000000000000.0
3265	K4CXJ6	Uncharacterized protein	360	21655	10	9	7	7	37.4	5.74	14424	1	1	1	856.923	1711.83	2	1711.83	0.0043	0	30.67	0.23	R	QPSELELQQAHHQGK	Y	Gln->pyro-Glu (N-term Q)	2.000000000000000.0
3265	K4CXJ6	Uncharacterized protein	360	21655	10	9	7	7	37.4	5.74	15509	1	1	1	915.478	1828.94	2	1828.94	0.0006	1	37.28	0.043	K	LAEEIKEGAASVEGVEAK	L			1.94
3265	K4C3T2	Uncharacterized protein	388	23708	18	13	7	5	32.9	5.98	4814	1	1	1	382.203	762.392	2	762.391	0.0006	0	36.62	0.074	K	FDPIGSK	L
3265	K4C3T2	Uncharacterized protein	388	23708	18	13	7	5	32.9	5.98	6263	1	1	0	497.765	993.515	2	993.513	0.0017	0	56.08	0.00064	K	LLDVYESR	L
3265	K4C3T2	Uncharacterized protein	388	23708	18	13	7	5	32.9	5.98	7156	1	1	0	548.294	1094.57	2	1094.57	0.0013	0	47.8	0.0044	K	GNQLLPNDPK	K
3265	K4C3T2	Uncharacterized protein	388	23708	18	13	7	5	32.9	5.98	12366	1	1	0	747.885	1493.75	2	1493.75	0.0033	0	89.07	3.5e-07	R	AITQYIAHTYADK	G
3265	K4C3T2	Uncharacterized protein	388	23708	18	13	7	5	32.9	5.98	12384	1	1	0	499.253	1494.74	3	1493.75	0.9863	0	54.88	0.00091	R	AITQYIAHTYADK	G
3265	K4C3T2	Uncharacterized protein	388	23708	18	13	7	5	32.9	5.98	14119	1	1	1	843.881	1685.75	2	1685.75	0.002	0	73.93	1e-05	K	MAVMSVWMEVEAQK	F	3 Oxidation (M)	0.10010001000000.0
3265	K4C3T2	Uncharacterized protein	388	23708	18	13	7	5	32.9	5.98	16314	1	1	1	649.093	1944.26	3	1942.91	1.3492	0	33.64	0.13	K	DLDFELVPVNMQAGDHK	K	Oxidation (M)	0.00000000001000000.0
3265	K4C3T2	Uncharacterized protein	388	23708	18	13	7	5	32.9	5.98	17145	1	1	1	691.342	2071	3	2071	0.0002	1	50.93	0.0021	K	DLDFELVPVNMQAGDHKK	E	Oxidation (M)	0.000000000010000000.0	1.02
