# Supplementary material for: Effects of Simulated Space Radiations on the Tomato Root Proteome
Source: Front Plant Sci. 2019 Oct 24;10:1334. doi: 10.3389/fpls.2019.01334 (PMC6821793; doi:10.3389/fpls.2019.01334)
Supplement: Supplementary file 4 [file Table_2.xlsx]

## Sheet: Foglio1
Supplementary Table S2. Differentially represented proteins in tomato roots irradiated with γ-rays that matched with homologous counterparts from A. thaliana in theTAIR 10 database. Blast results are reported for the best alignment match.
spot	UniProtKB accession (Solanum lycopersicum)	UniProtKB description	TAIR 10 acc	TAIR 10 description	Blast pident	Blast length	Blast qstart	Blast qend	Blast sstart	Blast send	Blast evalue	Blast bitscore
1203	P26300	Enolase	AT2G36530.1	Enolase	90.09	444	1	444	1	444	0	835
1203	K4D601	Uncharacterized protein	AT3G03250.1	UDP-GLUCOSE PYROPHOSPHORYLASE 1	83.547	468	10	477	3	469	0	785
1369	K4B2I9	Uncharacterized protein	AT5G09590.1	mitochondrial HSO70 2	83.871	682	1	681	1	682	0	1163
1420	K4DFR1	Uncharacterized protein	AT1G78900.2	vacuolar ATP synthase subunit A	93.74	623	1	623	1	623	0	1207
1423	K4DFR1	Uncharacterized protein	AT1G78900.2	vacuolar ATP synthase subunit A	93.74	623	1	623	1	623	0	1207
1575	K4C227	Uncharacterized protein	AT3G23990.1	heat shock protein 60	90.536	560	1	560	1	559	0	1033
1584	K4AV63	Uncharacterized protein	AT3G13470.1	TCP-1/cpn60 chaperonin family protein	87.98	599	1	599	1	596	0	1026
1656	K4C6L0	Protein disulfide-isomerase	AT1G21750.2	PDI-like 1-1	63.908	435	1	433	1	432	0	585
1691	K4D7X4	Uncharacterized protein	ATMG01190.1	ATP synthase subunit 1	88.304	171	1	171	1	171	1.89e-102	307
1760	K4B170	Uncharacterized protein	AT4G16155.1	dihydrolipoyl dehydrogenases	83.042	572	1	564	64	623	0	918
1778	P26300	Enolase	AT2G36530.1	Enolase	90.09	444	1	444	1	444	0	835
1778	K4D601	Uncharacterized protein	AT3G03250.1	UDP-GLUCOSE PYROPHOSPHORYLASE 1	83.547	468	10	477	3	469	0	785
1786	K4D601	Uncharacterized protein	AT3G03250.1	UDP-GLUCOSE PYROPHOSPHORYLASE 1	83.547	468	10	477	3	469	0	785
1793	K4DBV1	Uncharacterized protein	AT1G51980.1	Insulinase (Peptidase family M16) protein	62.941	510	1	502	1	503	0	619
1801	K4D601	Uncharacterized protein	AT3G03250.1	UDP-GLUCOSE PYROPHOSPHORYLASE 1	83.547	468	10	477	3	469	0	785
1954	K4D9M4	Histone H4	AT5G59970.1	Histone superfamily protein	100	103	1	103	1	103	7.02e-67	199
2114	Q5NE18	Formate dehydrogenase, mitochondrial	AT5G14780.1	formate dehydrogenase	82.031	384	1	381	1	384	0	620
2114	K4CFF0	Peroxidase	AT1G05260.1	Peroxidase superfamily protein	68.987	316	13	328	15	326	1.34e-159	453
2176	K4CFF0	Peroxidase	AT1G05260.1	Peroxidase superfamily protein	68.987	316	13	328	15	326	1.34e-159	453
2200	A0A0C5CEC7	ATP synthase subunit beta, chloroplastic	ATCG00480.1	chloroplast-encoded gene for beta subunit of ATP synthase	92.771	498	1	498	1	498	0	914
2202	K4CHY3	Phosphoglycerate kinase	AT1G79550.2	Phosphoglycerate kinase	89.027	401	1	401	1	401	0	717
2203	K4BX20	ATP synthase subunit beta	AT5G08680.1	ATP synthase alpha/beta family protein	84.944	538	22	557	27	559	0	921
2203	K4AXS2	Glutamine synthetase	AT5G35630.3	Glutamine synthetase 2	84.722	432	1	432	1	430	0	760
2290	K4BPV5	Glutamine synthetase	AT1G66200.1	Glutamine synthetase	88.764	356	1	356	1	356	0	669
2347	Q40131	Uncharacterized protein	AT5G24530.1	putative 2OG-Fe(II) oxygenase	37.015	335	14	337	14	338	1.94e-62	205
2475	Q42896	Fructokinase-2	AT3G59480.1	fructokinase gene family	84	325	2	326	3	325	0	560
2475	K4BLA1	Uncharacterized protein	AT3G47520.1	NAD-dependent malate dehydrogenase	78.215	381	24	401	23	390	0	582
2482	Q42896	Fructokinase-2	AT3G59480.1	fructokinase gene family	84	325	2	326	3	325	0	560
3244	K4C3T2	Uncharacterized protein	AT2G47730.1	glutathione transferase belonging to the phi class of GSTs	61.905	210	5	213	54	263	3.09e-90	270
3265	K4CXJ6	Uncharacterized protein	AT4G27270.1	Quinone reductase family protein	90.148	203	1	203	1	203	1.73e-133	377
3265	K4C3T2	Uncharacterized protein	AT2G47730.1	glutathione transferase belonging to the phi class of GSTs	61.905	210	5	213	54	263	3.09e-90	270
