# Supplementary material for: Effects of Simulated Space Radiations on the Tomato Root Proteome
Source: Front Plant Sci. 2019 Oct 24;10:1334. doi: 10.3389/fpls.2019.01334 (PMC6821793; doi:10.3389/fpls.2019.01334)
Supplement: Supplementary file 5 [file Table_3.xls]

## Sheet: peptides
Supplementary Table S3. Identification details from MASCOT search for the differentially represented proteins in the X-rays irradiation experiment.
Spot number	UniProtKB accession (Solanum lycopersicum )	UniProtKB protein description (Solanum lycopersicum )	Mascot Protein score	protein th. mass (Da)	protein matches	significant protein matches	protein sequences	significant protein sequences	protein sequence coverage (%)	protein pI	number of query	peptide rank	peptide bold	peptide unique	experimental m/z	peptide experimental MW	ion charge	peptide calculated m/z	Delta m/z	missed cleavages	peptide score	expected value	peptide residue before	peptide sequences	peptide residue after	peptide variable modification	peptide variable modification position	emPAI value
794	K4D5V2	Uncharacterized protein	981	80768	23	19	17	14	37.9	5.9	13272	1	1	1	1053.34	3156.99	3	3155.52	1.4726	0	30.73	0.17	K	VGYVGPAADFNYDHEHLGTDPQTLVEIAK	G			1.15
794	K4D5V2	Uncharacterized protein	981	80768	23	19	17	14	37.9	5.9	4320	1	1	1	568.062	1134.11	2	1133.59	0.5165	0	49.8	0.004	K	IMAQCSALLK	K
794	K4D5V2	Uncharacterized protein	981	80768	23	19	17	14	37.9	5.9	4893	1	1	1	599.072	1196.13	2	1194.56	1.5679	0	73.53	1.5e-05	K	LSDAESMMALK	D
794	K4D5V2	Uncharacterized protein	981	80768	23	19	17	14	37.9	5.9	5021	1	1	1	606.439	1210.86	2	1210.56	0.3053	0	46.64	0.0074	K	LSDAESMMALK	D	Oxidation (M)	0.00000010000.0
794	K4D5V2	Uncharacterized protein	981	80768	23	19	17	14	37.9	5.9	5846	1	1	1	644.331	1286.65	2	1286.7	-0.0517	0	30.96	0.22	K	ADAFLLVGTQPR	V
794	K4D5V2	Uncharacterized protein	981	80768	23	19	17	14	37.9	5.9	6587	1	1	1	678.648	1355.28	2	1354.71	0.5729	0	50.81	0.003	K	TVAPNLLEVDER	Q
794	K4D5V2	Uncharacterized protein	981	80768	23	19	17	14	37.9	5.9	6610	1	1	1	679.785	1357.55	2	1355.76	1.7985	0	81.73	1.9e-06	K	NPVIIVGAGVFDR	D
794	K4D5V2	Uncharacterized protein	981	80768	23	19	17	14	37.9	5.9	7701	1	1	1	750.701	1499.39	2	1498.73	0.6538	0	56.55	0.00082	R	SGYIMNTSISGLEK	A
794	K4D5V2	Uncharacterized protein	981	80768	23	19	17	14	37.9	5.9	7824	1	1	1	759.011	1516.01	2	1514.73	1.278	0	44.99	0.011	R	SGYIMNTSISGLEK	A	Oxidation (M)	0.00001000000000.0
794	K4D5V2	Uncharacterized protein	981	80768	23	19	17	14	37.9	5.9	8247	1	1	1	527.403	1579.19	3	1577.79	1.3922	1	53.46	0.0015	R	DDKDAVFAAVDTIAK	N
794	K4D5V2	Uncharacterized protein	981	80768	23	19	17	14	37.9	5.9	8404	1	1	1	808.806	1615.6	2	1614.76	0.838	0	49.65	0.0033	K	FVYLMGADDVNLDK	L	Oxidation (M)	0.00001000000000.0
794	K4D5V2	Uncharacterized protein	981	80768	23	19	17	14	37.9	5.9	8524	1	1	1	817.722	1633.43	2	1632.8	0.6331	0	80.07	3.1e-06	K	GTESIDVTDAVGSNIR	I
794	K4D5V2	Uncharacterized protein	981	80768	23	19	17	14	37.9	5.9	8611	1	1	1	826.092	1650.17	2	1649.81	0.3604	0	85.18	1e-06	R	FASEVAGVEDLGMLGR	G
794	K4D5V2	Uncharacterized protein	981	80768	23	19	17	14	37.9	5.9	9344	1	1	1	879.832	1757.65	2	1757.89	-0.2447	0	45.51	0.0081	R	QPATFSTSLRPEVSQK	V	Gln->pyro-Glu (N-term Q)	2.0000000000000000.0
794	K4D5V2	Uncharacterized protein	981	80768	23	19	17	14	37.9	5.9	9516	1	1	1	892.038	1782.06	2	1780.86	1.2014	0	59.73	0.00027	K	NADAAAAAAAAADAPSDLPK	R
794	K4D5V2	Uncharacterized protein	981	80768	23	19	17	14	37.9	5.9	9789	1	1	1	915.803	1829.59	2	1828.92	0.6736	0	70.58	2.6e-05	K	GMTVLQACEIAGVDIPR	F
794	K4D5V2	Uncharacterized protein	981	80768	23	19	17	14	37.9	5.9	9859	1	1	1	923.765	1845.51	2	1844.91	0.6023	0	79.06	3.8e-06	K	GMTVLQACEIAGVDIPR	F	Oxidation (M)	0.01000000000000000.0
794	K4D5V2	Uncharacterized protein	981	80768	23	19	17	14	37.9	5.9	10165	1	1	1	635.107	1902.3	3	1901.03	1.2746	0	33.05	0.16	R	ALSEVAGVALPYDSLGAIR	S
794	K4D5V2	Uncharacterized protein	981	80768	23	19	17	14	37.9	5.9	10169	1	1	1	952.383	1902.75	2	1901.03	1.726	0	58.88	0.00037	R	ALSEVAGVALPYDSLGAIR	S
794	K4D5V2	Uncharacterized protein	981	80768	23	19	17	14	37.9	5.9	11768	1	1	1	778.02	2331.04	3	2330.13	0.9144	0	42.09	0.012	K	VSATPFTPAVENFYMTDAITR	A
794	K4D5V2	Uncharacterized protein	981	80768	23	19	17	14	37.9	5.9	11770	1	1	1	1166.88	2331.75	2	2330.13	1.6255	0	46.54	0.0054	K	VSATPFTPAVENFYMTDAITR	A
794	K4D5V2	Uncharacterized protein	981	80768	23	19	17	14	37.9	5.9	11814	1	1	1	1174.82	2347.63	2	2346.12	1.5139	0	81.35	1.9e-06	K	VSATPFTPAVENFYMTDAITR	A	Oxidation (M)	0.000000000000001000000.0
794	K4D5V2	Uncharacterized protein	981	80768	23	19	17	14	37.9	5.9	12730	1	1	1	899.074	2694.2	3	2694.23	-0.0272	0	31.33	0.15	K	EGIYENTEGCAQITMPAVPTVGDAR	D	Oxidation (M)	0.0000000000000010000000000.0
919	K4DAD5	Uncharacterized protein	848	62032	19	18	15	14	36.7	5.21	13501	1	1	1	1001.1	3000.29	3	2999.58	0.7127	0	36.29	0.042	K	NATFAAIEEGIVPGGGAAFVHLSTYVPAIK	E			1.29
919	K4DAD5	Uncharacterized protein	848	62032	19	18	15	14	36.7	5.21	3461	1	1	1	450.09	898.165	2	897.565	0.6002	0	38.41	0.051	R	GILNVAAIK	A
919	K4DAD5	Uncharacterized protein	848	62032	19	18	15	14	36.7	5.21	4934	1	1	1	1121.48	1120.47	1	1120.62	-0.152	0	31.66	0.19	K	VAAPAAPQGLQV	-
919	K4DAD5	Uncharacterized protein	848	62032	19	18	15	14	36.7	5.21	5945	1	1	1	617.011	1232.01	2	1233.62	-1.6163	0	47.12	0.0077	R	NVVLDEYGTPK	V
919	K4DAD5	Uncharacterized protein	848	62032	19	18	15	14	36.7	5.21	6080	1	1	1	622.699	1243.38	2	1242.71	0.6767	0	50.49	0.0031	K	TVLGLIEELEK	K
919	K4DAD5	Uncharacterized protein	848	62032	19	18	15	14	36.7	5.21	6257	1	1	0	630.921	1259.83	2	1259.6	0.2282	0	65.11	9.3e-05	K	VGAATEAELEDR	K
919	K4DAD5	Uncharacterized protein	848	62032	19	18	15	14	36.7	5.21	7955	1	1	1	727.39	1452.77	2	1451.9	0.8702	1	46.37	0.0058	K	ISAIKDIIPLLEK	T
919	K4DAD5	Uncharacterized protein	848	62032	19	18	15	14	36.7	5.21	8146	1	1	1	740.649	1479.28	2	1478.74	0.542	0	62.45	0.00021	R	GYISPQFVTNPEK	L
919	K4DAD5	Uncharacterized protein	848	62032	19	18	15	14	36.7	5.21	8307	1	1	1	752.212	1502.41	2	1500.65	1.7637	0	50.61	0.0031	K	ELSETDSVYDSEK	L
919	K4DAD5	Uncharacterized protein	848	62032	19	18	15	14	36.7	5.21	8707	1	1	1	779.21	1556.4	2	1554.9	1.5064	0	51.85	0.0022	K	LGLLSVTSGANPVSLK	R
919	K4DAD5	Uncharacterized protein	848	62032	19	18	15	14	36.7	5.21	9130	1	1	1	819.176	1636.34	2	1635.77	0.5669	0	106.4	7.2e-09	K	TNDSAGDGTTTASVLAR	E
919	K4DAD5	Uncharacterized protein	848	62032	19	18	15	14	36.7	5.21	9613	1	1	1	857.177	1712.34	2	1711	1.3393	1	41.1	0.028	K	LGLLSVTSGANPVSLKR	G
919	K4DAD5	Uncharacterized protein	848	62032	19	18	15	14	36.7	5.21	9920	1	1	1	878.61	1755.21	2	1753.9	1.302	0	76.49	6.8e-06	R	AIELPDAMENAGAALIR	E
919	K4DAD5	Uncharacterized protein	848	62032	19	18	15	14	36.7	5.21	10013	1	1	1	885.884	1769.75	2	1769.9	-0.1446	0	87.91	4.1e-07	R	AIELPDAMENAGAALIR	E	Oxidation (M)	0.00000001000000000.0
919	K4DAD5	Uncharacterized protein	848	62032	19	18	15	14	36.7	5.21	10799	1	1	1	960.942	1919.87	2	1919.94	-0.0744	1	85.24	8.1e-07	K	DSTTIIADAASKDEIQSR	I
919	K4DAD5	Uncharacterized protein	848	62032	19	18	15	14	36.7	5.21	10809	1	1	1	641.515	1921.52	3	1919.94	1.5791	1	59.5	0.00038	K	DSTTIIADAASKDEIQSR	I
919	K4DAD5	Uncharacterized protein	848	62032	19	18	15	14	36.7	5.21	12085	1	1	0	755.612	2263.82	3	2263.24	0.5729	0	56.28	0.0007	K	ALVAPASLIAQNAGVEGEVVVEK	V
944	K4D5V2	Uncharacterized protein	1105	80768	24	22	18	17	36.8	5.9	13524	1	1	1	840.207	2517.6	3	2516.37	1.2322	0	48.13	0.0037	R	DALAIVAEVMHQIKPEEIVGVAGK	L			1.45
944	K4D5V2	Uncharacterized protein	1105	80768	24	22	18	17	36.8	5.9	4021	1	1	1	481.423	960.832	2	959.486	1.3467	0	65.48	0.00015	R	VEAAMVNAR	I
944	K4D5V2	Uncharacterized protein	1105	80768	24	22	18	17	36.8	5.9	5200	1	1	1	568.329	1134.64	2	1133.59	1.0499	0	38.82	0.036	K	IMAQCSALLK	K
944	K4D5V2	Uncharacterized protein	1105	80768	24	22	18	17	36.8	5.9	5364	1	1	1	576.681	1151.35	2	1149.59	1.7585	0	43.3	0.014	K	IMAQCSALLK	K	Oxidation (M)	0.0100000000.0
944	K4D5V2	Uncharacterized protein	1105	80768	24	22	18	17	36.8	5.9	5746	1	1	1	597.529	1193.04	2	1194.56	-1.5185	0	74.82	1.2e-05	K	LSDAESMMALK	D
944	K4D5V2	Uncharacterized protein	1105	80768	24	22	18	17	36.8	5.9	5906	1	1	1	606.388	1210.76	2	1210.56	0.204	0	50.34	0.0028	K	LSDAESMMALK	D	Oxidation (M)	0.00000001000.0
944	K4D5V2	Uncharacterized protein	1105	80768	24	22	18	17	36.8	5.9	6800	1	1	1	645.066	1288.12	2	1286.7	1.4195	0	36.88	0.076	K	ADAFLLVGTQPR	V
944	K4D5V2	Uncharacterized protein	1105	80768	24	22	18	17	36.8	5.9	7519	1	1	1	678.366	1354.72	2	1354.71	0.0084	0	48.99	0.0034	K	TVAPNLLEVDER	Q
944	K4D5V2	Uncharacterized protein	1105	80768	24	22	18	17	36.8	5.9	7532	1	1	1	678.999	1355.98	2	1355.76	0.2278	0	71.17	2.5e-05	K	NPVIIVGAGVFDR	D
944	K4D5V2	Uncharacterized protein	1105	80768	24	22	18	17	36.8	5.9	7557	1	1	1	680.197	1358.38	2	1359.74	-1.3612	0	39.68	0.038	R	ANVILPASAFTEK	E
944	K4D5V2	Uncharacterized protein	1105	80768	24	22	18	17	36.8	5.9	8634	1	1	1	750.592	1499.17	2	1498.73	0.4358	0	81.5	2.6e-06	R	SGYIMNTSISGLEK	A
944	K4D5V2	Uncharacterized protein	1105	80768	24	22	18	17	36.8	5.9	8747	1	1	1	758.372	1514.73	2	1514.73	0.0005	0	69.18	3.1e-05	R	SGYIMNTSISGLEK	A	Oxidation (M)	0.00001000000000.0
944	K4D5V2	Uncharacterized protein	1105	80768	24	22	18	17	36.8	5.9	9183	1	1	1	790.301	1578.59	2	1577.79	0.7944	1	60.95	0.00025	R	DDKDAVFAAVDTIAK	N
944	K4D5V2	Uncharacterized protein	1105	80768	24	22	18	17	36.8	5.9	9355	1	1	1	808.601	1615.19	2	1614.76	0.4281	0	66.92	7.5e-05	K	FVYLMGADDVNLDK	L	Oxidation (M)	0.00001000000000.0
944	K4D5V2	Uncharacterized protein	1105	80768	24	22	18	17	36.8	5.9	9490	1	1	1	817.726	1633.44	2	1632.8	0.6426	0	72.68	1.7e-05	K	GTESIDVTDAVGSNIR	I
944	K4D5V2	Uncharacterized protein	1105	80768	24	22	18	17	36.8	5.9	9577	1	1	1	825.856	1649.7	2	1649.81	-0.1117	0	87.05	5.6e-07	R	FASEVAGVEDLGMLGR	G
944	K4D5V2	Uncharacterized protein	1105	80768	24	22	18	17	36.8	5.9	10364	1	1	1	879.905	1757.8	2	1757.89	-0.0988	0	46.91	0.0048	R	QPATFSTSLRPEVSQK	V	Gln->pyro-Glu (N-term Q)	2.0000000000000000.0
944	K4D5V2	Uncharacterized protein	1105	80768	24	22	18	17	36.8	5.9	10539	1	1	1	891.654	1781.29	2	1780.86	0.4354	0	74.97	9.5e-06	K	NADAAAAAAAAADAPSDLPK	R
944	K4D5V2	Uncharacterized protein	1105	80768	24	22	18	17	36.8	5.9	10850	1	1	1	915.788	1829.56	2	1828.92	0.6436	0	79.89	3.1e-06	K	GMTVLQACEIAGVDIPR	F
944	K4D5V2	Uncharacterized protein	1105	80768	24	22	18	17	36.8	5.9	10938	1	1	1	924.107	1846.2	2	1844.91	1.2873	0	71.9	1.8e-05	K	GMTVLQACEIAGVDIPR	F	Oxidation (M)	0.01000000000000000.0
944	K4D5V2	Uncharacterized protein	1105	80768	24	22	18	17	36.8	5.9	11246	1	1	1	951.818	1901.62	2	1901.03	0.5954	0	55.36	0.0009	R	ALSEVAGVALPYDSLGAIR	S
944	K4D5V2	Uncharacterized protein	1105	80768	24	22	18	17	36.8	5.9	12999	1	1	1	777.924	2330.75	3	2330.13	0.6264	0	33.21	0.12	K	VSATPFTPAVENFYMTDAITR	A
944	K4D5V2	Uncharacterized protein	1105	80768	24	22	18	17	36.8	5.9	13035	1	1	1	1174.32	2346.63	2	2346.12	0.5064	0	69.57	2.8e-05	K	VSATPFTPAVENFYMTDAITR	A	Oxidation (M)	0.000000000000001000000.0
944	K4D5V2	Uncharacterized protein	1105	80768	24	22	18	17	36.8	5.9	13036	1	1	1	783.293	2346.86	3	2346.12	0.738	0	40.46	0.023	K	VSATPFTPAVENFYMTDAITR	A	Oxidation (M)	0.000000000000001000000.0
1065	K4DAD5	Uncharacterized protein	583	62032	13	8	10	7	23.5	5.21	11024	1	1	1	755.471	2263.39	3	2263.24	0.149	0	35.81	0.075	K	ALVAPASLIAQNAGVEGEVVVEK	V			0.47
1065	K4DAD5	Uncharacterized protein	583	62032	13	8	10	7	23.5	5.21	4621	1	1	1	561.509	1121	2	1120.62	0.3798	0	32.16	0.21	K	VAAPAAPQGLQV	-
1065	K4DAD5	Uncharacterized protein	583	62032	13	8	10	7	23.5	5.21	5046	1	1	1	591.898	1181.78	2	1181.68	0.1035	0	66.89	6.1e-05	K	LADAVGLTLGPR	G
1065	K4DAD5	Uncharacterized protein	583	62032	13	8	10	7	23.5	5.21	5111	1	1	1	597.048	1192.08	2	1191.6	0.4825	0	43.36	0.017	K	DSTTIIADAASK	D
1065	K4DAD5	Uncharacterized protein	583	62032	13	8	10	7	23.5	5.21	5421	1	1	1	618.056	1234.1	2	1233.62	0.4741	0	67.8	6e-05	R	NVVLDEYGTPK	V
1065	K4DAD5	Uncharacterized protein	583	62032	13	8	10	7	23.5	5.21	5650	1	1	1	630.942	1259.87	2	1259.6	0.2694	0	81.06	2.5e-06	K	VGAATEAELEDR	K
1065	K4DAD5	Uncharacterized protein	583	62032	13	8	10	7	23.5	5.21	7624	1	1	1	778.799	1555.58	2	1554.9	0.6848	0	50.33	0.0028	K	LGLLSVTSGANPVSLK	R
1065	K4DAD5	Uncharacterized protein	583	62032	13	8	10	7	23.5	5.21	7977	1	1	1	819.045	1636.08	2	1635.77	0.3064	0	91.58	2e-07	K	TNDSAGDGTTTASVLAR	E
1065	K4DAD5	Uncharacterized protein	583	62032	13	8	10	7	23.5	5.21	8741	1	1	1	878.202	1754.39	2	1753.9	0.4865	0	87.8	5.3e-07	R	AIELPDAMENAGAALIR	E
1065	K4DAD5	Uncharacterized protein	583	62032	13	8	10	7	23.5	5.21	8846	1	1	1	886.257	1770.5	2	1769.9	0.602	0	32.03	0.19	R	AIELPDAMENAGAALIR	E	Oxidation (M)	0.00000001000000000.0
1065	K4DAD5	Uncharacterized protein	583	62032	13	8	10	7	23.5	5.21	9684	1	1	1	961.216	1920.42	2	1919.94	0.4733	1	37.48	0.06	K	DSTTIIADAASKDEIQSR	I
1065	K4DAD5	Uncharacterized protein	583	62032	13	8	10	7	23.5	5.21	9689	1	1	1	641.274	1920.8	3	1919.94	0.858	1	34.09	0.11	K	DSTTIIADAASKDEIQSR	I
1133	K4DAD5	Uncharacterized protein	907	62032	19	17	16	14	36.4	5.21	12929	1	1	1	1140.35	2278.68	2	2278.1	0.5841	0	55.68	0.00069	K	AIASISAGNDESIGTMIADAIDK	V	Oxidation (M)	0.00000000000000010000000.0	1.17
1133	K4DAD5	Uncharacterized protein	907	62032	19	17	16	14	36.4	5.21	3222	1	1	1	450.121	898.228	2	897.565	0.6632	0	38.82	0.044	R	GILNVAAIK	A
1133	K4DAD5	Uncharacterized protein	907	62032	19	17	16	14	36.4	5.21	4221	1	1	0	522.282	1042.55	2	1042.58	-0.0275	0	55.96	0.0007	K	VVNDGVTIAR	A
1133	K4DAD5	Uncharacterized protein	907	62032	19	17	16	14	36.4	5.21	4421	1	1	1	539.836	1077.66	2	1077.55	0.1124	0	37.82	0.046	K	LISEFENAR	V
1133	K4DAD5	Uncharacterized protein	907	62032	19	17	16	14	36.4	5.21	4738	1	1	1	1122.57	1121.56	1	1120.62	0.9339	0	31.69	0.17	K	VAAPAAPQGLQV	-
1133	K4DAD5	Uncharacterized protein	907	62032	19	17	16	14	36.4	5.21	5336	1	1	1	597.127	1192.24	2	1191.6	0.6416	0	64.86	0.00012	K	DSTTIIADAASK	D
1133	K4DAD5	Uncharacterized protein	907	62032	19	17	16	14	36.4	5.21	6036	1	1	0	631.185	1260.36	2	1259.6	0.7562	0	74.14	1.4e-05	K	VGAATEAELEDR	K
1133	K4DAD5	Uncharacterized protein	907	62032	19	17	16	14	36.4	5.21	8025	1	1	1	740.694	1479.37	2	1478.74	0.6324	0	44.01	0.015	R	GYISPQFVTNPEK	L
1133	K4DAD5	Uncharacterized protein	907	62032	19	17	16	14	36.4	5.21	8193	1	1	1	751.627	1501.24	2	1500.65	0.5929	0	60.61	0.00034	K	ELSETDSVYDSEK	L
1133	K4DAD5	Uncharacterized protein	907	62032	19	17	16	14	36.4	5.21	8629	1	1	1	778.645	1555.28	2	1554.9	0.3776	0	69.73	3.6e-05	K	LGLLSVTSGANPVSLK	R
1133	K4DAD5	Uncharacterized protein	907	62032	19	17	16	14	36.4	5.21	9145	1	1	1	818.839	1635.66	2	1635.77	-0.1065	0	88.96	3.4e-07	K	TNDSAGDGTTTASVLAR	E
1133	K4DAD5	Uncharacterized protein	907	62032	19	17	16	14	36.4	5.21	9715	1	1	1	857.062	1712.11	2	1711	1.1103	1	61.52	0.00024	K	LGLLSVTSGANPVSLKR	G
1133	K4DAD5	Uncharacterized protein	907	62032	19	17	16	14	36.4	5.21	10077	1	1	1	878.131	1754.25	2	1753.9	0.3436	0	75.97	8.1e-06	R	AIELPDAMENAGAALIR	E
1133	K4DAD5	Uncharacterized protein	907	62032	19	17	16	14	36.4	5.21	11202	1	1	1	640.798	1919.37	3	1919.94	-0.5715	1	61.99	0.00022	K	DSTTIIADAASKDEIQSR	I
1133	K4DAD5	Uncharacterized protein	907	62032	19	17	16	14	36.4	5.21	11212	1	1	1	961.29	1920.57	2	1919.94	0.6217	1	69.22	4e-05	K	DSTTIIADAASKDEIQSR	I
1133	K4DAD5	Uncharacterized protein	907	62032	19	17	16	14	36.4	5.21	12009	1	1	1	689.728	2066.16	3	2065.15	1.0084	1	35.72	0.059	R	SALQAGIDKLADAVGLTLGPR	G
1133	K4DAD5	Uncharacterized protein	907	62032	19	17	16	14	36.4	5.21	12868	1	1	0	1132.94	2263.86	2	2263.24	0.6147	0	56.03	0.00073	K	ALVAPASLIAQNAGVEGEVVVEK	V
1133	K4DAD5	Uncharacterized protein	907	62032	19	17	16	14	36.4	5.21	12870	1	1	0	755.769	2264.28	3	2263.24	1.0417	0	59.68	0.00028	K	ALVAPASLIAQNAGVEGEVVVEK	V
1246	K4B2I9	Uncharacterized protein	862	73153	21	18	14	12	28.2	5.75	14201	1	1	1	1106.93	3317.77	3	3316.45	1.3156	1	41.42	0.012	K	IGEHMAGGSSGGASGGGGAQGGDQPPEAEYEEVKK	-	Oxidation (M)	0.00001000000000000000000000000000000.0	1.12
1246	K4B2I9	Uncharacterized protein	862	73153	21	18	14	12	28.2	5.75	3385	1	1	0	436.279	870.544	2	870.492	0.0522	0	54.92	0.00097	R	IAGLDVQR	I
1246	K4B2I9	Uncharacterized protein	862	73153	21	18	14	12	28.2	5.75	3894	1	1	1	488.02	974.026	2	973.483	0.5434	0	72.29	2.5e-05	K	VIENSEGAR	T
1246	K4B2I9	Uncharacterized protein	862	73153	21	18	14	12	28.2	5.75	4206	2	1	0	510.554	1019.09	2	1017.55	1.5478	1	32.4	0.24	K	RTEGIDLSK	D
1246	K4B2I9	Uncharacterized protein	862	73153	21	18	14	12	28.2	5.75	5897	1	1	1	619.078	1236.14	2	1235.55	0.5892	0	60.04	0.00034	R	SSGGLSEDEIDK	M
1246	K4B2I9	Uncharacterized protein	862	73153	21	18	14	12	28.2	5.75	6370	1	1	1	639.533	1277.05	2	1276.6	0.4547	0	57.01	0.00071	R	AAMGTENIDDIK	A
1246	K4B2I9	Uncharacterized protein	862	73153	21	18	14	12	28.2	5.75	7097	1	1	1	674.443	1346.87	2	1346.72	0.1513	0	49.1	0.0037	K	FETLVNNLIER	T
1246	K4B2I9	Uncharacterized protein	862	73153	21	18	14	12	28.2	5.75	7605	1	1	0	702.409	1402.8	2	1402.71	0.0897	0	62.09	0.00017	K	DVDEVLLVGGMTR	V
1246	K4B2I9	Uncharacterized protein	862	73153	21	18	14	12	28.2	5.75	7726	1	1	0	710.611	1419.21	2	1418.71	0.4993	0	44.14	0.015	K	DVDEVLLVGGMTR	V	Oxidation (M)	0.0000000000100.0
1246	K4B2I9	Uncharacterized protein	862	73153	21	18	14	12	28.2	5.75	7773	1	1	1	716.647	1431.28	2	1430.74	0.5429	0	44.35	0.015	R	QAVTNPTNTLSGTK	R
1246	K4B2I9	Uncharacterized protein	862	73153	21	18	14	12	28.2	5.75	8719	1	1	1	786.174	1570.33	2	1569.81	0.5234	1	36.61	0.081	R	QAVTNPTNTLSGTKR	L	Gln->pyro-Glu (N-term Q)	2.000000000000000.0
1246	K4B2I9	Uncharacterized protein	862	73153	21	18	14	12	28.2	5.75	8747	1	1	1	788.169	1574.32	2	1573.82	0.5039	0	81.05	2.6e-06	K	EVVTEIETAISDLR	A
1246	K4B2I9	Uncharacterized protein	862	73153	21	18	14	12	28.2	5.75	8839	1	1	1	794.795	1587.58	2	1586.84	0.7386	1	33.21	0.15	R	QAVTNPTNTLSGTKR	L
1246	K4B2I9	Uncharacterized protein	862	73153	21	18	14	12	28.2	5.75	10076	1	1	1	890.653	1779.29	2	1778.89	0.4048	0	64.08	0.00012	R	IINEPTAAALSYGMNSK	E
1246	K4B2I9	Uncharacterized protein	862	73153	21	18	14	12	28.2	5.75	10174	1	1	0	897.736	1793.46	2	1792.9	0.5615	0	71.5	2.3e-05	K	SQVFSTAADNQTQVGIK	V
1246	K4B2I9	Uncharacterized protein	862	73153	21	18	14	12	28.2	5.75	10182	1	1	0	599.162	1794.46	3	1792.9	1.5688	0	40.73	0.026	K	SQVFSTAADNQTQVGIK	V
1246	K4B2I9	Uncharacterized protein	862	73153	21	18	14	12	28.2	5.75	10187	1	1	1	898.416	1794.82	2	1794.88	-0.0653	0	104.74	7.8e-09	R	IINEPTAAALSYGMNSK	E	Oxidation (M)	0.00000000000001000.0
1246	K4B2I9	Uncharacterized protein	862	73153	21	18	14	12	28.2	5.75	10947	1	1	1	646.891	1937.65	3	1938	-0.347	0	44.68	0.0098	K	GVNPDEAVAMGAALQGGILR	G
1246	K4B2I9	Uncharacterized protein	862	73153	21	18	14	12	28.2	5.75	11032	1	1	1	652.386	1954.14	3	1953.99	0.1418	0	62.17	0.00015	K	GVNPDEAVAMGAALQGGILR	G	Oxidation (M)	0.00000000010000000000.0
1246	K4B2I9	Uncharacterized protein	862	73153	21	18	14	12	28.2	5.75	11040	1	1	1	978.445	1954.88	2	1953.99	0.8819	0	91.77	1.5e-07	K	GVNPDEAVAMGAALQGGILR	G	Oxidation (M)	0.00000000010000000000.0
1246	K4B2I9	Uncharacterized protein	862	73153	21	18	14	12	28.2	5.75	14183	1	1	1	1101.3	3300.89	3	3300.46	0.4282	1	51.52	0.0011	K	IGEHMAGGSSGGASGGGGAQGGDQPPEAEYEEVKK	-
1246	K4DFR1	Uncharacterized protein	541	68798	12	10	10	8	21.3	5.2	12160	1	1	1	741.538	2221.59	3	2221.12	0.4671	1	32.24	0.17	R	KVSGPVVVADGMGGAAMYELVR	V	Oxidation (M)	0.0000000000000000100000.0	0.65
1246	K4DFR1	Uncharacterized protein	541	68798	12	10	10	8	21.3	5.2	5001	1	1	1	569.184	1136.35	2	1135.57	0.7872	0	32.11	0.19	K	FDPDFINIR	T
1246	K4DFR1	Uncharacterized protein	541	68798	12	10	10	8	21.3	5.2	6118	1	1	1	628.282	1254.55	2	1254.69	-0.1439	0	40.84	0.023	K	LAADTPLLTGQR	V
1246	K4DFR1	Uncharacterized protein	541	68798	12	10	10	8	21.3	5.2	8286	1	1	1	752.868	1503.72	2	1503.71	0.0115	0	38.16	0.038	K	FEDPAEGEDVLVGK	F
1246	K4DFR1	Uncharacterized protein	541	68798	12	10	10	8	21.3	5.2	8562	1	1	1	773.337	1544.66	2	1544.8	-0.1381	0	92	1.6e-07	R	TTLVANTSNMPVAAR	E
1246	K4DFR1	Uncharacterized protein	541	68798	12	10	10	8	21.3	5.2	8657	1	1	1	781.712	1561.41	2	1560.79	0.6165	0	75.21	9.9e-06	R	TTLVANTSNMPVAAR	E	Oxidation (M)	0.000000000100000.0
1246	K4DFR1	Uncharacterized protein	541	68798	12	10	10	8	21.3	5.2	8969	1	1	1	810.67	1619.33	2	1617.85	1.4802	1	55.3	0.00098	K	DALAETDKITLETAK	L
1246	K4DFR1	Uncharacterized protein	541	68798	12	10	10	8	21.3	5.2	9316	1	1	1	838.034	1674.05	2	1673.76	0.2965	0	49.45	0.003	R	EDYLAQNAFTPYDK	F
1246	K4DFR1	Uncharacterized protein	541	68798	12	10	10	8	21.3	5.2	9546	1	1	1	854.072	1706.13	2	1704.74	1.3889	0	79.03	3.7e-06	K	YSNSDTVVYVGCGER	G
1246	K4DFR1	Uncharacterized protein	541	68798	12	10	10	8	21.3	5.2	10191	1	1	1	898.744	1795.47	2	1794.86	0.6116	0	67.04	5.9e-05	R	LAEMPADSGYPAYLAAR	L
1246	K4DFR1	Uncharacterized protein	541	68798	12	10	10	8	21.3	5.2	10285	1	1	1	906.523	1811.03	2	1810.86	0.1747	0	47.82	0.0038	R	LAEMPADSGYPAYLAAR	L	Oxidation (M)	0.00010000000000000.0
1246	K4DFR1	Uncharacterized protein	541	68798	12	10	10	8	21.3	5.2	11754	1	1	1	1055.43	2108.85	2	2109.02	-0.1779	0	59.56	0.00031	K	VSGPVVVADGMGGAAMYELVR	V	2 Oxidation (M)	0.000000000010000100000.0
1285	K4C6L0	Protein disulfide-isomerase	148	49612	3	3	3	3	9.8	4.96	9879	1	1	1	893.799	1785.58	2	1784.84	0.7437	0	49.62	0.0033	K	VVVADNFQDMVFNSGK	N	Oxidation (M)	0.0000000001000000.0	0.23
1285	K4C6L0	Protein disulfide-isomerase	148	49612	3	3	3	3	9.8	4.96	4783	1	1	1	530.53	1059.04	2	1058.54	0.5092	0	39.87	0.044	R	GDSSVSGPVVR	L
1285	K4C6L0	Protein disulfide-isomerase	148	49612	3	3	3	3	9.8	4.96	9135	1	1	1	833.275	1664.54	2	1663.91	0.6218	0	58.05	0.0005	K	AAEILSQNDPPVVLAK	V
1285	K4D1F7	Uncharacterized protein	155	53475	3	3	3	3	9.2	5.03	9440	1	1	1	858.818	1715.62	2	1714.93	0.6961	0	53.49	0.0014	R	VTLFLNLANDPTIER	I			0.21
1285	K4D1F7	Uncharacterized protein	155	53475	3	3	3	3	9.2	5.03	8648	1	1	1	782.801	1563.59	2	1562.79	0.7937	0	61.88	0.0002	K	AVVQVFEGTSGIDNK	Y
1285	K4D1F7	Uncharacterized protein	155	53475	3	3	3	3	9.2	5.03	8835	1	1	1	799.193	1596.37	2	1595.9	0.468	0	39.77	0.04	R	QIYPPINVLPSLSR	L
1341	K4DAD5	Uncharacterized protein	692	62032	16	12	12	9	37.2	5.21	15502	1	1	1	1069.71	3206.1	3	3204.39	1.7093	0	46.8	0.0041	K	EAEWEMGYNAMTDQYENLVEAGVIDPAK	V	2 Oxidation (M)	0.0000010000100000000000000000.0	0.74
1341	K4DAD5	Uncharacterized protein	692	62032	16	12	12	9	37.2	5.21	4897	1	1	1	1121.52	1120.51	1	1120.62	-0.1114	0	35.7	0.073	K	VAAPAAPQGLQV	-
1341	K4DAD5	Uncharacterized protein	692	62032	16	12	12	9	37.2	5.21	6009	1	1	1	617.396	1232.78	2	1233.62	-0.8475	0	53.15	0.0016	R	NVVLDEYGTPK	V
1341	K4DAD5	Uncharacterized protein	692	62032	16	12	12	9	37.2	5.21	6139	1	1	1	622.464	1242.91	2	1242.71	0.2066	0	54.06	0.0014	K	TVLGLIEELEK	K
1341	K4DAD5	Uncharacterized protein	692	62032	16	12	12	9	37.2	5.21	8547	1	1	1	740.549	1479.08	2	1478.74	0.343	0	36	0.093	R	GYISPQFVTNPEK	L
1341	K4DAD5	Uncharacterized protein	692	62032	16	12	12	9	37.2	5.21	9216	1	1	1	779.27	1556.53	2	1554.9	1.6269	0	52.93	0.0017	K	LGLLSVTSGANPVSLK	R
1341	K4DAD5	Uncharacterized protein	692	62032	16	12	12	9	37.2	5.21	9793	1	1	1	819.143	1636.27	2	1635.77	0.5013	0	100.33	2.9e-08	K	TNDSAGDGTTTASVLAR	E
1341	K4DAD5	Uncharacterized protein	692	62032	16	12	12	9	37.2	5.21	10908	1	1	1	886.774	1771.53	2	1769.9	1.6353	0	47.81	0.0051	R	AIELPDAMENAGAALIR	E	Oxidation (M)	0.00000001000000000.0
1341	K4DAD5	Uncharacterized protein	692	62032	16	12	12	9	37.2	5.21	11936	1	1	1	641.09	1920.25	3	1919.94	0.3043	1	68.86	4.2e-05	K	DSTTIIADAASKDEIQSR	I
1341	K4DAD5	Uncharacterized protein	692	62032	16	12	12	9	37.2	5.21	11938	1	1	1	961.153	1920.29	2	1919.94	0.3483	1	66.05	8.2e-05	K	DSTTIIADAASKDEIQSR	I
1341	K4DAD5	Uncharacterized protein	692	62032	16	12	12	9	37.2	5.21	13651	1	1	1	1132.31	2262.61	2	2262.1	0.5097	0	68.97	3.8e-05	K	AIASISAGNDESIGTMIADAIDK	V
1341	K4DAD5	Uncharacterized protein	692	62032	16	12	12	9	37.2	5.21	13656	1	1	0	1133.3	2264.59	2	2263.24	1.3498	0	66.78	6.4e-05	K	ALVAPASLIAQNAGVEGEVVVEK	V
1341	K4DAD5	Uncharacterized protein	692	62032	16	12	12	9	37.2	5.21	13713	1	1	1	1140.36	2278.71	2	2278.1	0.6073	0	104.19	9.7e-09	K	AIASISAGNDESIGTMIADAIDK	V	Oxidation (M)	0.00000000000000010000000.0
1341	K4DAD5	Uncharacterized protein	692	62032	16	12	12	9	37.2	5.21	13714	1	1	1	760.637	2278.89	3	2278.1	0.7907	0	35.89	0.061	K	AIASISAGNDESIGTMIADAIDK	V	Oxidation (M)	0.00000000000000010000000.0
1341	K4DAD5	Uncharacterized protein	692	62032	16	12	12	9	37.2	5.21	15371	1	1	1	1001.4	3001.17	3	2999.58	1.5923	0	30.86	0.16	K	NATFAAIEEGIVPGGGAAFVHLSTYVPAIK	E
1488	K4AV63	Uncharacterized protein	926	63238	19	18	15	14	31.6	5.72	13120	1	1	1	817.222	2448.64	3	2447.13	1.5119	0	40.62	0.022	K	FGYNAATGNYEDLMAAGIIDPTK	V	Oxidation (M)	0.00000000000001000000000.0	1.14
1488	K4AV63	Uncharacterized protein	926	63238	19	18	15	14	31.6	5.72	3183	1	1	1	430.362	858.709	2	859.429	-0.7197	0	43.01	0.022	K	VLSSDDPK	F
1488	K4AV63	Uncharacterized protein	926	63238	19	18	15	14	31.6	5.72	4561	1	1	1	541.06	1080.1	2	1079.51	0.5978	0	60.15	0.00033	R	VVEGMQFDR	G
1488	K4AV63	Uncharacterized protein	926	63238	19	18	15	14	31.6	5.72	5222	1	1	1	581.111	1160.21	2	1158.47	1.7384	0	50.75	0.0035	K	MSVEYENCK	L
1488	K4AV63	Uncharacterized protein	926	63238	19	18	15	14	31.6	5.72	5927	1	1	1	615.713	1229.41	2	1228.68	0.7346	1	51.66	0.0022	K	LRVEDALNATK	A
1488	K4AV63	Uncharacterized protein	926	63238	19	18	15	14	31.6	5.72	6258	1	1	1	628.914	1255.81	2	1255.68	0.1373	0	71.96	1.9e-05	R	DLVNVLEDAIR	N
1488	K4AV63	Uncharacterized protein	926	63238	19	18	15	14	31.6	5.72	7147	1	1	1	667.207	1332.4	2	1330.7	1.7025	1	30.14	0.36	R	EELGLTLDKADK	E
1488	K4AV63	Uncharacterized protein	926	63238	19	18	15	14	31.6	5.72	7867	1	1	1	704.785	1407.55	2	1407.65	-0.097	0	53.06	0.0014	K	NLIEAADQDYEK	E
1488	K4AV63	Uncharacterized protein	926	63238	19	18	15	14	31.6	5.72	8844	1	1	1	771.715	1541.42	2	1540.76	0.6536	0	53.88	0.0014	R	EVELEDPVENIGAK	L
1488	K4AV63	Uncharacterized protein	926	63238	19	18	15	14	31.6	5.72	9525	1	1	1	830.234	1658.45	2	1657.85	0.6018	1	49.21	0.0043	K	GTLANDEEKVGADIVK	R
1488	K4AV63	Uncharacterized protein	926	63238	19	18	15	14	31.6	5.72	9591	1	1	1	834.279	1666.54	2	1664.79	1.7538	1	47.36	0.0055	K	NLIEAADQDYEKEK	L
1488	K4AV63	Uncharacterized protein	926	63238	19	18	15	14	31.6	5.72	10674	1	1	1	608.742	1823.2	3	1821.95	1.2575	0	41.57	0.023	K	SQYLDDIATLTGGTVIR	E
1488	K4AV63	Uncharacterized protein	926	63238	19	18	15	14	31.6	5.72	10675	1	1	1	912.627	1823.24	2	1821.95	1.2928	0	71.78	2.2e-05	K	SQYLDDIATLTGGTVIR	E
1488	K4AV63	Uncharacterized protein	926	63238	19	18	15	14	31.6	5.72	11107	1	1	1	951.258	1900.5	2	1899.03	1.4705	0	77.46	5.7e-06	K	LSGGVAVIQVGAQTETELK	E
1488	K4AV63	Uncharacterized protein	926	63238	19	18	15	14	31.6	5.72	11367	1	1	1	651.335	1950.98	3	1950.04	0.9396	1	49.55	0.0024	R	KSQYLDDIATLTGGTVIR	E
1488	K4AV63	Uncharacterized protein	926	63238	19	18	15	14	31.6	5.72	13067	1	1	1	1215.94	2429.86	2	2429.26	0.5987	0	131.98	1.6e-11	K	TNDLAGDGTTTSVVLAQGLIAEGVK	V
1488	K4AV63	Uncharacterized protein	926	63238	19	18	15	14	31.6	5.72	13070	1	1	1	811.234	2430.68	3	2429.26	1.4138	0	56.89	0.00051	K	TNDLAGDGTTTSVVLAQGLIAEGVK	V
1488	K4AV63	Uncharacterized protein	926	63238	19	18	15	14	31.6	5.72	13116	1	1	1	1224.71	2447.41	2	2447.13	0.2793	0	96.54	4.9e-08	K	FGYNAATGNYEDLMAAGIIDPTK	V	Oxidation (M)	0.00000000000001000000000.0
1531	K4CJ67	Cysteine synthase	293	41255	6	6	6	6	22.5	5.41	11828	1	1	1	1087.83	2173.64	2	2173.17	0.4681	0	73.56	1.2e-05	K	TVLVEPTSGNTGIGLAFIAASR	G			0.64
1531	K4CJ67	Cysteine synthase	293	41255	6	6	6	6	22.5	5.41	6407	1	1	0	666.56	1331.11	2	1330.71	0.3921	0	56.69	0.00079	K	AFGAELVLTDPAK	G
1531	K4CJ67	Cysteine synthase	293	41255	6	6	6	6	22.5	5.41	6469	1	1	1	668.976	1335.94	2	1335.72	0.2189	0	38.04	0.057	K	LIGVVFPSYGER	Y
1531	K4CJ67	Cysteine synthase	293	41255	6	6	6	6	22.5	5.41	6642	1	1	1	678.229	1354.44	2	1353.65	0.7944	0	38.62	0.046	R	IGFSMIVDAEEK	G	Oxidation (M)	0.000010000000.0
1531	K4CJ67	Cysteine synthase	293	41255	6	6	6	6	22.5	5.41	7715	2	1	1	747.665	1493.31	2	1492.76	0.5519	0	43.8	0.016	K	LILTMPASMSLER	R	2 Oxidation (M)	0.0000100010000.0
1531	K4CJ67	Cysteine synthase	293	41255	6	6	6	6	22.5	5.41	10039	1	1	1	607.488	1819.44	3	1817.85	1.596	0	44.92	0.011	K	IHYETTGPEIWEDTK	G
1539	K4AYJ8	Uncharacterized protein	564	58883	14	11	12	10	28.7	5.39	12513	1	1	1	840.781	2519.32	3	2518.23	1.0905	0	33.81	0.075	K	LSQPNPDDLGHVDSVSVEEIGGVR	V			0.79
1539	K4AYJ8	Uncharacterized protein	564	58883	14	11	12	10	28.7	5.39	2277	1	1	1	438.159	874.304	2	872.533	1.7706	0	42.09	0.029	R	TTGAVALLK	L
1539	K4AYJ8	Uncharacterized protein	564	58883	14	11	12	10	28.7	5.39	2785	1	1	1	485.368	968.721	2	968.511	0.2097	0	31.2	0.2	K	MVINHLDK	L
1539	K4AYJ8	Uncharacterized protein	564	58883	14	11	12	10	28.7	5.39	3383	1	1	1	541.329	1080.64	2	1080.51	0.1339	0	44.82	0.0083	R	AVDDGVNTYK	A
1539	K4AYJ8	Uncharacterized protein	564	58883	14	11	12	10	28.7	5.39	3973	1	1	1	591.783	1181.55	2	1180.65	0.9064	0	49.83	0.0029	K	HLSGLDEAVLK	N
1539	K4AYJ8	Uncharacterized protein	564	58883	14	11	12	10	28.7	5.39	4087	1	1	1	601.047	1200.08	2	1199.55	0.5269	0	48.64	0.0048	K	FAESFEMVPK	T	Oxidation (M)	0.0000001000.0
1539	K4AYJ8	Uncharacterized protein	564	58883	14	11	12	10	28.7	5.39	4369	1	1	1	620.187	1238.36	2	1237.6	0.7585	0	39.25	0.04	K	EMGLDQYAIAK	F
1539	K4AYJ8	Uncharacterized protein	564	58883	14	11	12	10	28.7	5.39	4522	1	1	1	630.605	1259.2	2	1258.61	0.59	0	51.24	0.0028	K	NPANFNVDNVR	V
1539	K4AYJ8	Uncharacterized protein	564	58883	14	11	12	10	28.7	5.39	5003	1	1	1	660.815	1319.62	2	1319.62	-0.0052	0	58.34	0.0004	R	GSTDSILDDLER	A
1539	K4AYJ8	Uncharacterized protein	564	58883	14	11	12	10	28.7	5.39	5684	1	1	1	706.11	1410.2	2	1409.79	0.4173	0	58.83	0.00046	R	IVPGAAATEIELAR	K
1539	K4AYJ8	Uncharacterized protein	564	58883	14	11	12	10	28.7	5.39	8280	1	1	1	887.115	1772.22	2	1771.91	0.3048	0	70.03	3.1e-05	K	GTVLIHSAEQLENYAK	T
1539	K4AYJ8	Uncharacterized protein	564	58883	14	11	12	10	28.7	5.39	8288	1	1	1	592.112	1773.31	3	1771.91	1.4037	0	46.61	0.0071	K	GTVLIHSAEQLENYAK	T
1539	K4AYJ8	Uncharacterized protein	564	58883	14	11	12	10	28.7	5.39	10435	1	1	1	707.586	2119.73	3	2119.04	0.6995	0	45.62	0.0076	K	TIELLDELVEAGSENMNVK	D	Oxidation (M)	0.0000000000000001000.0
1539	K4BKN2	Uncharacterized protein	501	56544	11	10	9	9	22.8	5.33	9592	1	1	1	986.691	1971.37	2	1970.94	0.4254	0	58.42	0.00043	K	QVTQYVTPDEPWAFYK	S			0.73
1539	K4BKN2	Uncharacterized protein	501	56544	11	10	9	9	22.8	5.33	2820	1	1	1	489.06	976.105	2	975.575	0.5301	0	63.81	0.00017	K	FGLGAAILSK	D
1539	K4BKN2	Uncharacterized protein	501	56544	11	10	9	9	22.8	5.33	3669	1	1	1	568.203	1134.39	2	1133.61	0.7835	0	52.25	0.0019	K	IAFTGSGPTGVK	I
1539	K4BKN2	Uncharacterized protein	501	56544	11	10	9	9	22.8	5.33	3746	1	1	1	573.763	1145.51	2	1145.55	-0.0392	0	36.56	0.061	R	QLFIDGEWR	E	Gln->pyro-Glu (N-term Q)	2.000000000.0
1539	K4BKN2	Uncharacterized protein	501	56544	11	10	9	9	22.8	5.33	3866	1	1	1	582.727	1163.44	2	1162.58	0.8624	0	44.27	0.012	R	QLFIDGEWR	E
1539	K4BKN2	Uncharacterized protein	501	56544	11	10	9	9	22.8	5.33	4041	1	1	1	597.573	1193.13	2	1192.51	0.6199	0	57.94	0.00059	R	DDWGSTTGAQR	A
1539	K4BKN2	Uncharacterized protein	501	56544	11	10	9	9	22.8	5.33	4670	1	1	1	639.648	1277.28	2	1275.65	1.6288	0	42.78	0.019	K	EEVFGPVLCVK	T
1539	K4BKN2	Uncharacterized protein	501	56544	11	10	9	9	22.8	5.33	6049	1	1	1	737.836	1473.66	2	1473.72	-0.062	0	97.04	5.4e-08	K	IEEEAIELANDTK	F
1539	K4BKN2	Uncharacterized protein	501	56544	11	10	9	9	22.8	5.33	7051	1	1	1	538.412	1612.21	3	1611.93	0.2782	0	42	0.023	R	LIIQETIAPQFLAR	L
1539	K4BKN2	Uncharacterized protein	501	56544	11	10	9	9	22.8	5.33	7053	1	1	1	807.162	1612.31	2	1611.93	0.3755	0	42.31	0.021	R	LIIQETIAPQFLAR	L
1539	K4BKN2	Uncharacterized protein	501	56544	11	10	9	9	22.8	5.33	9508	1	1	1	979.391	1956.77	2	1955.11	1.6544	0	49.17	0.0038	K	IMTAAAQLVKPVTLELGGK	S	Oxidation (M)	0.0100000000000000000.0
1540	K4BKN2	Uncharacterized protein	620	56544	18	14	13	12	29.3	5.33	10962	1	1	1	987.205	1972.39	2	1970.94	1.4532	0	62.43	0.00017	K	QVTQYVTPDEPWAFYK	S			1.2
1540	K4BKN2	Uncharacterized protein	620	56544	18	14	13	12	29.3	5.33	3275	1	1	1	488.705	975.395	2	975.575	-0.1807	0	52.85	0.0016	K	FGLGAAILSK	D
1540	K4BKN2	Uncharacterized protein	620	56544	18	14	13	12	29.3	5.33	4643	1	1	1	582.629	1163.24	2	1162.58	0.666	0	41.52	0.029	R	QLFIDGEWR	E
1540	K4BKN2	Uncharacterized protein	620	56544	18	14	13	12	29.3	5.33	4907	1	1	1	597.285	1192.56	2	1192.51	0.0454	0	60.07	0.00028	R	DDWGSTTGAQR	A
1540	K4BKN2	Uncharacterized protein	620	56544	18	14	13	12	29.3	5.33	5035	1	1	1	603.578	1205.14	2	1204.53	0.6143	0	64.69	0.00013	K	ISDPLEEDCK	L
1540	K4BKN2	Uncharacterized protein	620	56544	18	14	13	12	29.3	5.33	5834	1	1	1	638.665	1275.32	2	1275.65	-0.338	0	42.37	0.022	K	EEVFGPVLCVK	T
1540	K4BKN2	Uncharacterized protein	620	56544	18	14	13	12	29.3	5.33	6634	1	1	1	675.273	1348.53	2	1348.61	-0.0797	1	42.5	0.016	R	RDDWGSTTGAQR	A
1540	K4BKN2	Uncharacterized protein	620	56544	18	14	13	12	29.3	5.33	7647	1	1	1	737.638	1473.26	2	1473.72	-0.4585	0	41.85	0.023	K	IEEEAIELANDTK	F
1540	K4BKN2	Uncharacterized protein	620	56544	18	14	13	12	29.3	5.33	8628	1	1	1	807.315	1612.62	2	1611.93	0.6815	0	46.73	0.0069	R	LIIQETIAPQFLAR	L
1540	K4BKN2	Uncharacterized protein	620	56544	18	14	13	12	29.3	5.33	9257	1	1	1	854.719	1707.42	2	1706.85	0.5721	0	45.04	0.0097	R	ELGEWSLENYLNIK	Q
1540	K4BKN2	Uncharacterized protein	620	56544	18	14	13	12	29.3	5.33	10301	1	1	1	618.05	1851.13	3	1849.93	1.1983	1	34.76	0.091	K	TFKIEEEAIELANDTK	F
1540	K4BKN2	Uncharacterized protein	620	56544	18	14	13	12	29.3	5.33	10303	1	1	1	926.751	1851.49	2	1849.93	1.5565	1	31.54	0.22	K	TFKIEEEAIELANDTK	F
1540	K4BKN2	Uncharacterized protein	620	56544	18	14	13	12	29.3	5.33	10420	1	1	1	936.248	1870.48	2	1869.92	0.5587	0	30.51	0.32	K	DEGATILYGGDRPEHLK	K
1540	K4BKN2	Uncharacterized protein	620	56544	18	14	13	12	29.3	5.33	10421	1	1	1	624.502	1870.48	3	1869.92	0.5609	0	38.31	0.054	K	DEGATILYGGDRPEHLK	K
1540	K4BKN2	Uncharacterized protein	620	56544	18	14	13	12	29.3	5.33	10792	1	1	1	970.826	1939.64	2	1939.12	0.5195	0	32.49	0.16	K	IMTAAAQLVKPVTLELGGK	S
1540	K4BKN2	Uncharacterized protein	620	56544	18	14	13	12	29.3	5.33	10795	1	1	1	647.823	1940.45	3	1939.12	1.3307	0	47.42	0.0053	K	IMTAAAQLVKPVTLELGGK	S
1540	K4BKN2	Uncharacterized protein	620	56544	18	14	13	12	29.3	5.33	10881	1	1	1	978.804	1955.59	2	1955.11	0.4818	0	54.36	0.0012	K	IMTAAAQLVKPVTLELGGK	S	Oxidation (M)	0.0100000000000000000.0
1540	K4BKN2	Uncharacterized protein	620	56544	18	14	13	12	29.3	5.33	10889	1	1	1	653.226	1956.66	3	1955.11	1.5443	0	39.57	0.037	K	IMTAAAQLVKPVTLELGGK	S	Oxidation (M)	0.0100000000000000000.0
1540	K4AYJ8	Uncharacterized protein	639	58883	15	14	12	12	33.5	5.39	13130	1	1	1	840.667	2518.98	3	2518.23	0.7488	0	64.49	7.9e-05	K	LSQPNPDDLGHVDSVSVEEIGGVR	V			1.01
1540	K4AYJ8	Uncharacterized protein	639	58883	15	14	12	12	33.5	5.39	3977	1	1	1	541.335	1080.66	2	1080.51	0.1466	0	37.69	0.043	R	AVDDGVNTYK	A
1540	K4AYJ8	Uncharacterized protein	639	58883	15	14	12	12	33.5	5.39	4987	1	1	1	600.733	1199.45	2	1199.55	-0.102	0	57.66	0.00049	K	FAESFEMVPK	T	Oxidation (M)	0.0000001000.0
1540	K4AYJ8	Uncharacterized protein	639	58883	15	14	12	12	33.5	5.39	5391	1	1	1	619.891	1237.77	2	1237.61	0.1559	0	61.7	0.00018	K	YAADAVCTVLR	V
1540	K4AYJ8	Uncharacterized protein	639	58883	15	14	12	12	33.5	5.39	5649	1	1	1	630.563	1259.11	2	1258.61	0.507	0	49.34	0.0043	K	NPANFNVDNVR	V
1540	K4AYJ8	Uncharacterized protein	639	58883	15	14	12	12	33.5	5.39	7194	1	1	1	705.807	1409.6	2	1409.79	-0.188	0	59.26	0.00031	R	IVPGAAATEIELAR	K
1540	K4AYJ8	Uncharacterized protein	639	58883	15	14	12	12	33.5	5.39	7452	1	1	1	724.202	1446.39	2	1445.71	0.6782	0	56.48	0.0008	R	NEDGGNSVSTVVLR	G
1540	K4AYJ8	Uncharacterized protein	639	58883	15	14	12	12	33.5	5.39	8514	1	1	1	794.789	1587.56	2	1586.81	0.7505	0	54.27	0.0012	R	MGLHPSEIIIGYNK	A	Oxidation (M)	0.10000000000000.0
1540	K4AYJ8	Uncharacterized protein	639	58883	15	14	12	12	33.5	5.39	9071	1	1	1	841.793	1681.57	2	1680.86	0.715	0	67.23	5.7e-05	K	VAVFVQGVDTSTTETK	G
1540	K4AYJ8	Uncharacterized protein	639	58883	15	14	12	12	33.5	5.39	9761	1	1	1	591.568	1771.68	3	1771.91	-0.2275	0	51.79	0.0018	K	GTVLIHSAEQLENYAK	T
1540	K4AYJ8	Uncharacterized protein	639	58883	15	14	12	12	33.5	5.39	9767	1	1	1	887.113	1772.21	2	1771.91	0.3013	0	53.53	0.0014	K	GTVLIHSAEQLENYAK	T
1540	K4AYJ8	Uncharacterized protein	639	58883	15	14	12	12	33.5	5.39	11715	1	1	1	1061.19	2120.36	2	2119.04	1.324	0	37.34	0.051	K	TIELLDELVEAGSENMNVK	D	Oxidation (M)	0.0000000000000001000.0
1540	K4AYJ8	Uncharacterized protein	639	58883	15	14	12	12	33.5	5.39	12720	1	1	1	794.346	2380.02	3	2379.24	0.7732	0	50.51	0.0021	K	LFVTNDAATIVNELEVQHPAAK	I
1583	K4CQW8	Uncharacterized protein	271	47106	5	5	5	5	16.4	5.77	10052	1	1	1	940.119	1878.22	2	1877.98	0.246	0	44.84	0.011	K	TSVPDVYAVGDVATFPLK	M			0.44
1583	K4CQW8	Uncharacterized protein	271	47106	5	5	5	5	16.4	5.77	5323	1	1	1	555.296	1108.58	2	1108.58	0.0009	0	38.62	0.036	K	TLVSAAGESFK	Y
1583	K4CQW8	Uncharacterized protein	271	47106	5	5	5	5	16.4	5.77	7935	1	1	1	720.523	1439.03	2	1438.76	0.2747	0	79.58	3.9e-06	K	YVIVGGGVSAGYAAR	E
1583	K4CQW8	Uncharacterized protein	271	47106	5	5	5	5	16.4	5.77	8027	1	1	1	729.655	1457.3	2	1457.72	-0.4298	0	44.98	0.012	R	EIDDADQLVEALK	A
1583	K4CQW8	Uncharacterized protein	271	47106	5	5	5	5	16.4	5.77	8235	1	1	1	747.319	1492.62	2	1492.85	-0.2275	0	62.95	0.00014	K	YQTLVIATGSTVLK	L
1631	P26300	Enolase	394	48054	6	5	6	5	24.8	5.68	11120	1	1	1	775.489	2323.45	3	2323.04	0.4112	0	34.38	0.088	K	YGQDATNVGDEGGFAPNIQENK	E			0.43
1631	P26300	Enolase	394	48054	6	5	6	5	24.8	5.68	6716	1	1	1	783.785	1565.56	2	1564.89	0.6618	0	72.82	1.7e-05	K	AVNNVNSIIGPALVGK	D
1631	P26300	Enolase	394	48054	6	5	6	5	24.8	5.68	6762	1	1	1	787.773	1573.53	2	1572.84	0.6957	0	72.01	2e-05	K	VNQIGSVTESIEAVK	M
1631	P26300	Enolase	394	48054	6	5	6	5	24.8	5.68	8053	1	1	1	902.628	1803.24	2	1803.94	-0.6947	0	52.3	0.0019	R	AAVPSGASTGIYEALELR	D
1631	P26300	Enolase	394	48054	6	5	6	5	24.8	5.68	8756	1	1	1	956.699	1911.38	2	1910.96	0.4207	0	82.94	1.7e-06	K	LAMQEFMILPVGAANFK	E	2 Oxidation (M)	0.00100010000000000.0
1631	P26300	Enolase	394	48054	6	5	6	5	24.8	5.68	10764	1	1	1	1126.53	2251.05	2	2251.12	-0.0689	0	84.64	7.3e-07	R	SGETEDTFIADLAVGLSTGQIK	T
1631	K4DBV1	Uncharacterized protein	309	54869	8	5	7	4	17.7	6.05	9289	1	1	1	666.124	1995.35	3	1994.01	1.3394	0	39.91	0.028	R	LNSTVLEEFVAANYTAPR	M			0.37
1631	K4DBV1	Uncharacterized protein	309	54869	8	5	7	4	17.7	6.05	2777	1	1	1	430.387	858.759	2	858.481	0.2779	0	32.96	0.23	K	DIASVVQK	L
1631	K4DBV1	Uncharacterized protein	309	54869	8	5	7	4	17.7	6.05	3831	1	1	1	567.609	1133.2	2	1132.59	0.6127	0	55.2	0.0012	K	SAILMNLESR	M
1631	K4DBV1	Uncharacterized protein	309	54869	8	5	7	4	17.7	6.05	3942	1	1	1	576.113	1150.21	2	1148.59	1.6255	0	43.77	0.014	K	SAILMNLESR	M	Oxidation (M)	0.0000100000.0
1631	K4DBV1	Uncharacterized protein	309	54869	8	5	7	4	17.7	6.05	4141	1	1	1	591.32	1180.63	2	1180.67	-0.0452	0	54.24	0.0011	K	VAEPLLSDLPK	V
1631	K4DBV1	Uncharacterized protein	309	54869	8	5	7	4	17.7	6.05	4395	1	1	1	610.158	1218.3	2	1217.61	0.6928	0	33.67	0.17	R	NPAFLDWEVK	E
1631	K4DBV1	Uncharacterized protein	309	54869	8	5	7	4	17.7	6.05	6193	1	1	1	737.766	1473.52	2	1473.74	-0.2251	0	62.92	0.00017	R	EIEAIGGNVTASASR	E
1631	K4DBV1	Uncharacterized protein	309	54869	8	5	7	4	17.7	6.05	8461	1	1	1	933.932	1865.85	2	1865.92	-0.0658	0	32.18	0.14	K	VSATEEPKPVYVGGDYR	C
1708	P26300	Enolase	593	48054	12	12	9	9	30.9	5.68	12632	1	1	1	818.499	2452.47	3	2451.13	1.3443	1	49.04	0.003	K	KYGQDATNVGDEGGFAPNIQENK	E			1.04
1708	P26300	Enolase	593	48054	12	12	9	9	30.9	5.68	8352	1	1	1	784.18	1566.35	2	1564.89	1.4524	0	61.38	0.00025	K	AVNNVNSIIGPALVGK	D
1708	P26300	Enolase	593	48054	12	12	9	9	30.9	5.68	8397	1	1	1	787.665	1573.31	2	1572.84	0.4789	0	79.33	3.9e-06	K	VNQIGSVTESIEAVK	M
1708	P26300	Enolase	593	48054	12	12	9	9	30.9	5.68	8400	1	1	1	525.612	1573.81	3	1572.84	0.9785	0	40.14	0.024	K	VNQIGSVTESIEAVK	M
1708	P26300	Enolase	593	48054	12	12	9	9	30.9	5.68	8473	1	1	1	794.224	1586.43	2	1584.79	1.6481	0	72.91	1.8e-05	K	VVIGMDVAASEFYGK	D
1708	P26300	Enolase	593	48054	12	12	9	9	30.9	5.68	9873	1	1	1	602.566	1804.68	3	1803.94	0.7396	0	38.19	0.041	R	AAVPSGASTGIYEALELR	D
1708	P26300	Enolase	593	48054	12	12	9	9	30.9	5.68	9880	1	1	1	903.694	1805.37	2	1803.94	1.4372	0	85.85	8e-07	R	AAVPSGASTGIYEALELR	D
1708	P26300	Enolase	593	48054	12	12	9	9	30.9	5.68	10013	1	1	1	914.677	1827.34	2	1826.87	0.4698	0	65.39	8.8e-05	R	IEEELGSEAVYAGASFR	K
1708	P26300	Enolase	593	48054	12	12	9	9	30.9	5.68	10217	1	1	1	931.145	1860.28	2	1859.82	0.4591	1	41.03	0.024	K	SYDLNFKEESNDGSQK	I
1708	P26300	Enolase	593	48054	12	12	9	9	30.9	5.68	10410	1	1	1	948.794	1895.57	2	1894.97	0.6053	0	66.99	6.1e-05	K	LAMQEFMILPVGAANFK	E	Oxidation (M)	0.00100000000000000.0
1708	P26300	Enolase	593	48054	12	12	9	9	30.9	5.68	10497	1	1	1	956.826	1911.64	2	1910.96	0.6741	0	46.01	0.0082	K	LAMQEFMILPVGAANFK	E	2 Oxidation (M)	0.00100010000000000.0
1708	P26300	Enolase	593	48054	12	12	9	9	30.9	5.68	12256	1	1	1	1162.82	2323.63	2	2323.04	0.5971	0	77.46	4.6e-06	K	YGQDATNVGDEGGFAPNIQENK	E
1708	K4DBV1	Uncharacterized protein	590	54869	15	10	11	8	29.8	6.05	12609	1	1	1	1223.15	2444.29	2	2444.14	0.1496	0	30.73	0.16	K	ESMTLTVLQMLMGGGGSFSAGGPGK	G	2 Oxidation (M)	0.0010000000010000000000000.0	0.76
1708	K4DBV1	Uncharacterized protein	590	54869	15	10	11	8	29.8	6.05	3624	1	1	1	482.138	962.261	2	961.487	0.774	0	38.78	0.061	R	QLLTYGER	K	Gln->pyro-Glu (N-term Q)	2.00000000.0
1708	K4DBV1	Uncharacterized protein	590	54869	15	10	11	8	29.8	6.05	3728	1	1	1	489.557	977.1	2	976.465	0.6351	0	48.07	0.0062	R	MVASEDIGR	Q
1708	K4DBV1	Uncharacterized protein	590	54869	15	10	11	8	29.8	6.05	3733	1	1	1	490.259	978.504	2	978.513	-0.0099	0	41.39	0.02	R	QLLTYGER	K
1708	K4DBV1	Uncharacterized protein	590	54869	15	10	11	8	29.8	6.05	4734	1	1	1	567.394	1132.77	2	1132.59	0.1828	0	55.82	0.00088	K	SAILMNLESR	M
1708	K4DBV1	Uncharacterized protein	590	54869	15	10	11	8	29.8	6.05	4862	1	1	1	575.576	1149.14	2	1148.59	0.5517	0	50.7	0.0034	K	SAILMNLESR	M	Oxidation (M)	0.0000100000.0
1708	K4DBV1	Uncharacterized protein	590	54869	15	10	11	8	29.8	6.05	5092	1	1	1	590.465	1178.92	2	1180.67	-1.7552	0	42.66	0.022	K	VAEPLLSDLPK	V
1708	K4DBV1	Uncharacterized protein	590	54869	15	10	11	8	29.8	6.05	5439	1	1	1	610.205	1218.4	2	1217.61	0.7883	0	35.94	0.096	R	NPAFLDWEVK	E
1708	K4DBV1	Uncharacterized protein	590	54869	15	10	11	8	29.8	6.05	7093	1	1	1	692.599	1383.18	2	1382.65	0.5302	0	35.14	0.12	R	EHMIYTYDALK	T
1708	K4DBV1	Uncharacterized protein	590	54869	15	10	11	8	29.8	6.05	7742	1	1	1	738.203	1474.39	2	1473.74	0.6487	0	101.85	2.3e-08	R	EIEAIGGNVTASASR	E
1708	K4DBV1	Uncharacterized protein	590	54869	15	10	11	8	29.8	6.05	8870	1	1	1	830.655	1659.3	2	1658.83	0.4626	0	75.21	1.1e-05	R	MVLAASGVEHEEFLK	V
1708	K4DBV1	Uncharacterized protein	590	54869	15	10	11	8	29.8	6.05	10883	1	1	1	665.602	1993.78	3	1994.04	-0.2593	0	57.57	0.00044	K	ELIAVANPSEVDQVQLNR	A
1708	K4DBV1	Uncharacterized protein	590	54869	15	10	11	8	29.8	6.05	10889	1	1	1	998.604	1995.19	2	1994.04	1.15	0	34.14	0.094	K	ELIAVANPSEVDQVQLNR	A
1708	K4DBV1	Uncharacterized protein	590	54869	15	10	11	8	29.8	6.05	10890	1	1	1	998.628	1995.24	2	1994.01	1.2312	0	72.87	1.3e-05	R	LNSTVLEEFVAANYTAPR	M
1813	K4CWL0	Uncharacterized protein	351	49921	9	6	7	5	22.7	6.14	13137	1	1	1	790.21	2367.61	3	2366.08	1.5226	0	32.67	0.14	K	EQFDSTVGIHPSAAEEFVTMR	S	Oxidation (M)	0.000000000000000000010.0	0.41
1813	K4CWL0	Uncharacterized protein	351	49921	9	6	7	5	22.7	6.14	3353	1	1	1	485.137	968.26	2	966.561	1.6992	0	32.89	0.14	K	HILIATGSR	A
1813	K4CWL0	Uncharacterized protein	351	49921	9	6	7	5	22.7	6.14	6027	1	1	1	630.675	1259.34	2	1257.55	1.787	0	39.44	0.042	R	GMGSTVDLCFR	K	Oxidation (M)	0.01000000000.0
1813	K4CWL0	Uncharacterized protein	351	49921	9	6	7	5	22.7	6.14	8757	1	1	1	774.749	1547.48	2	1545.77	1.7122	0	78.55	4.7e-06	R	LNLDAVGVELDNMK	A	Oxidation (M)	0.00000000000010.0
1813	K4CWL0	Uncharacterized protein	351	49921	9	6	7	5	22.7	6.14	9813	1	1	1	854.857	1707.7	2	1707.87	-0.1731	0	61.92	0.00016	K	ILVYGAAYGPELEDAK	N
1813	K4CWL0	Uncharacterized protein	351	49921	9	6	7	5	22.7	6.14	9842	1	1	1	571.454	1711.34	3	1709.92	1.4198	0	33.42	0.17	R	VVGPNEVELIQLDGTK	I
1813	K4CWL0	Uncharacterized protein	351	49921	9	6	7	5	22.7	6.14	10507	1	1	1	900.192	1798.37	2	1797.85	0.5222	0	67.3	5.6e-05	R	MNLTPVALMEGTCFAK	T	Oxidation (M)	0.1000000000000000.0
1813	K4CWL0	Uncharacterized protein	351	49921	9	6	7	5	22.7	6.14	10511	1	1	1	900.3	1798.59	2	1797.85	0.7394	0	45.16	0.0091	R	MNLTPVALMEGTCFAK	T	Oxidation (M)	0.0000000010000000.0
1813	K4CWL0	Uncharacterized protein	351	49921	9	6	7	5	22.7	6.14	13098	1	1	1	784.559	2350.66	3	2350.09	0.5662	0	37.26	0.048	K	EQFDSTVGIHPSAAEEFVTMR	S
1826	P26300	Enolase	585	48054	16	11	10	8	31.1	5.68	12367	1	1	1	818.335	2451.98	3	2451.13	0.8517	1	36.27	0.054	K	KYGQDATNVGDEGGFAPNIQENK	E			1.19
1826	P26300	Enolase	585	48054	16	11	10	8	31.1	5.68	3157	1	1	1	467.227	932.44	2	931.516	0.9238	0	33.51	0.17	K	TCNALLLK	V
1826	P26300	Enolase	585	48054	16	11	10	8	31.1	5.68	3205	1	1	1	470.575	939.135	2	937.498	1.6368	0	33.82	0.13	K	HIADLAGNK	K
1826	P26300	Enolase	585	48054	16	11	10	8	31.1	5.68	8173	1	1	1	784.247	1566.48	2	1564.89	1.5864	0	62.65	0.00018	K	AVNNVNSIIGPALVGK	D
1826	P26300	Enolase	585	48054	16	11	10	8	31.1	5.68	8215	1	1	1	525.306	1572.9	3	1572.84	0.0615	0	33.13	0.13	K	VNQIGSVTESIEAVK	M
1826	P26300	Enolase	585	48054	16	11	10	8	31.1	5.68	8221	1	1	1	787.674	1573.33	2	1572.84	0.4967	0	74.95	1.1e-05	K	VNQIGSVTESIEAVK	M
1826	P26300	Enolase	585	48054	16	11	10	8	31.1	5.68	8312	1	1	1	793.757	1585.5	2	1584.79	0.7128	0	69.09	4.4e-05	K	VVIGMDVAASEFYGK	D
1826	P26300	Enolase	585	48054	16	11	10	8	31.1	5.68	8382	1	1	1	801.352	1600.69	2	1600.78	-0.0916	0	69.65	2.9e-05	K	VVIGMDVAASEFYGK	D	Oxidation (M)	0.000010000000000.0
1826	P26300	Enolase	585	48054	16	11	10	8	31.1	5.68	9725	1	1	1	602.636	1804.89	3	1803.94	0.9491	0	30.35	0.21	R	AAVPSGASTGIYEALELR	D
1826	P26300	Enolase	585	48054	16	11	10	8	31.1	5.68	9732	1	1	1	903.727	1805.44	2	1803.94	1.5024	0	89.39	3.5e-07	R	AAVPSGASTGIYEALELR	D
1826	P26300	Enolase	585	48054	16	11	10	8	31.1	5.68	9862	1	1	1	914.776	1827.54	2	1826.87	0.6688	0	59.56	0.00034	R	IEEELGSEAVYAGASFR	K
1826	P26300	Enolase	585	48054	16	11	10	8	31.1	5.68	10135	1	1	1	941.1	1880.19	2	1878.97	1.2116	0	69.09	3.8e-05	K	LAMQEFMILPVGAANFK	E
1826	P26300	Enolase	585	48054	16	11	10	8	31.1	5.68	10217	1	1	1	948.673	1895.33	2	1894.97	0.3624	0	53.93	0.0012	K	LAMQEFMILPVGAANFK	E	Oxidation (M)	0.00100000000000000.0
1826	P26300	Enolase	585	48054	16	11	10	8	31.1	5.68	10297	1	1	1	956.34	1910.67	2	1910.96	-0.2973	0	84.69	1.1e-06	K	LAMQEFMILPVGAANFK	E	2 Oxidation (M)	0.00100010000000000.0
1826	P26300	Enolase	585	48054	16	11	10	8	31.1	5.68	12021	1	1	1	1162.68	2323.35	2	2323.04	0.3098	0	49.22	0.0026	K	YGQDATNVGDEGGFAPNIQENK	E
1826	K4DBV1	Uncharacterized protein	530	54869	11	10	9	8	24.6	6.05	10711	1	1	1	666.239	1995.69	3	1994.04	1.6514	0	42.73	0.015	K	ELIAVANPSEVDQVQLNR	A			0.76
1826	K4DBV1	Uncharacterized protein	530	54869	11	10	9	8	24.6	6.05	2773	1	1	1	859.501	858.493	1	858.481	0.0123	0	44.67	0.012	K	DIASVVQK	L
1826	K4DBV1	Uncharacterized protein	530	54869	11	10	9	8	24.6	6.05	3417	1	1	1	489.455	976.896	2	978.513	-1.6178	0	60.17	0.00038	R	QLLTYGER	K
1826	K4DBV1	Uncharacterized protein	530	54869	11	10	9	8	24.6	6.05	4432	1	1	1	567.477	1132.94	2	1132.59	0.349	0	50.14	0.0038	K	SAILMNLESR	M
1826	K4DBV1	Uncharacterized protein	530	54869	11	10	9	8	24.6	6.05	4568	1	1	1	575.467	1148.92	2	1148.59	0.3345	0	46.3	0.0092	K	SAILMNLESR	M	Oxidation (M)	0.0000100000.0
1826	K4DBV1	Uncharacterized protein	530	54869	11	10	9	8	24.6	6.05	7544	1	1	1	738.139	1474.26	2	1473.74	0.5206	0	82.18	2.2e-06	R	EIEAIGGNVTASASR	E
1826	K4DBV1	Uncharacterized protein	530	54869	11	10	9	8	24.6	6.05	8693	1	1	1	830.803	1659.59	2	1658.83	0.7574	0	52.09	0.0021	R	MVLAASGVEHEEFLK	V
1826	K4DBV1	Uncharacterized protein	530	54869	11	10	9	8	24.6	6.05	10067	1	1	1	623.224	1866.65	3	1865.92	0.7333	0	50.13	0.0028	K	VSATEEPKPVYVGGDYR	C
1826	K4DBV1	Uncharacterized protein	530	54869	11	10	9	8	24.6	6.05	10093	1	1	1	936.729	1871.44	2	1870.86	0.5797	0	37.3	0.068	K	TYVPQMVEMLVDCVR	N	2 Oxidation (M)	0.000001001000000.0
1826	K4DBV1	Uncharacterized protein	530	54869	11	10	9	8	24.6	6.05	10703	1	1	1	998.275	1994.54	2	1994.04	0.4925	0	86.06	6.9e-07	K	ELIAVANPSEVDQVQLNR	A
1826	K4DBV1	Uncharacterized protein	530	54869	11	10	9	8	24.6	6.05	10706	1	1	1	998.327	1994.64	2	1994.01	0.6279	0	74.71	9.4e-06	R	LNSTVLEEFVAANYTAPR	M
1987	K4CL64	Uncharacterized protein	426	47143	11	10	7	6	23.2	5.54	11719	1	1	1	692.753	2075.24	3	2074.08	1.1594	0	43.26	0.012	K	IQVGVFSATMPPEALEITR	K	Oxidation (M)	0.0000000001000000000.0	0.92
1987	K4CL64	Uncharacterized protein	426	47143	11	10	7	6	23.2	5.54	3690	1	1	1	509.315	1016.62	2	1016.54	0.0768	0	35.01	0.099	R	DELTLEGIK	Q
1987	K4CL64	Uncharacterized protein	426	47143	11	10	7	6	23.2	5.54	4344	1	1	1	558.181	1114.35	2	1113.68	0.6718	0	62.2	0.00021	R	VLITTDLLAR	G
1987	K4CL64	Uncharacterized protein	426	47143	11	10	7	6	23.2	5.54	7309	1	1	1	701.626	1401.24	2	1400.73	0.5119	0	69.52	4e-05	K	GLDVIQQAQSGTGK	T
1987	K4CL64	Uncharacterized protein	426	47143	11	10	7	6	23.2	5.54	8215	1	1	1	760.621	1519.23	2	1517.87	1.3593	0	61.52	0.00026	R	ILQSGVHVVVGTPGR	V
1987	K4CL64	Uncharacterized protein	426	47143	11	10	7	6	23.2	5.54	8493	1	1	1	779.11	1556.21	2	1554.71	1.5002	0	77.78	5.7e-06	K	MFVLDEADEMLSR	G
1987	K4CL64	Uncharacterized protein	426	47143	11	10	7	6	23.2	5.54	8592	1	1	1	786.278	1570.54	2	1570.7	-0.1603	0	83.95	1.4e-06	K	MFVLDEADEMLSR	G	Oxidation (M)	0.1000000000000.0
1987	K4CL64	Uncharacterized protein	426	47143	11	10	7	6	23.2	5.54	8697	1	1	1	794.515	1587.01	2	1586.7	0.3191	0	72.51	1.7e-05	K	MFVLDEADEMLSR	G	2 Oxidation (M)	0.1000000001000.0
1987	K4CL64	Uncharacterized protein	426	47143	11	10	7	6	23.2	5.54	10392	1	1	1	915.264	1828.51	2	1826.93	1.5823	0	49.5	0.0035	R	GIYAYGFEKPSAIQQR	G
1987	K4CL64	Uncharacterized protein	426	47143	11	10	7	6	23.2	5.54	11643	1	1	1	1030.87	2059.73	2	2058.08	1.6442	0	69.81	3.1e-05	K	IQVGVFSATMPPEALEITR	K
1987	K4CL64	Uncharacterized protein	426	47143	11	10	7	6	23.2	5.54	11711	1	1	1	1038.22	2074.43	2	2074.08	0.3519	0	42.23	0.017	K	IQVGVFSATMPPEALEITR	K	Oxidation (M)	0.0000000001000000000.0
1987	P43281	S-adenosylmethionine synthase	391	43511	8	7	8	7	29.3	5.41	12805	1	1	1	793.462	2377.36	3	2377.19	0.1775	0	48.01	0.0037	R	VHTVLISTQHDETVTNDEIAR	D			0.73
1987	P43281	S-adenosylmethionine synthase	391	43511	8	7	8	7	29.3	5.41	2996	1	1	1	451.141	900.267	2	899.519	0.7483	0	33.38	0.17	K	SIVANGLAR	R
1987	P43281	S-adenosylmethionine synthase	391	43511	8	7	8	7	29.3	5.41	6051	1	1	1	641.354	1280.69	2	1280.77	-0.0776	1	39.24	0.033	K	IPDKEILNIVK	E
1987	P43281	S-adenosylmethionine synthase	391	43511	8	7	8	7	29.3	5.41	7666	1	1	1	727.713	1453.41	2	1452.75	0.6636	0	55.4	0.00098	R	FVIGGPHGDAGLTGR	K
1987	P43281	S-adenosylmethionine synthase	391	43511	8	7	8	7	29.3	5.41	7786	1	1	1	735.635	1469.25	2	1467.76	1.4904	0	39.09	0.049	K	TNLVMVFGEITTK	A	Oxidation (M)	0.0000100000000.0
1987	P43281	S-adenosylmethionine synthase	391	43511	8	7	8	7	29.3	5.41	9344	1	1	1	845.64	1689.27	2	1687.85	1.4195	0	38.02	0.052	R	DDPDFTWEVVKPLK	W
1987	P43281	S-adenosylmethionine synthase	391	43511	8	7	8	7	29.3	5.41	10015	1	1	1	888.673	1775.33	2	1774.86	0.4684	0	59.34	0.00043	K	YLDENTIFHLNPSGR	F
1987	P43281	S-adenosylmethionine synthase	391	43511	8	7	8	7	29.3	5.41	10595	1	1	1	932.383	1862.75	2	1862.85	-0.0953	0	85.18	8.8e-07	R	EIGFVSPDVGLDADNCR	V
2084	K4ASC2	Isocitrate dehydrogenase [NADP]	335	47001	12	11	6	5	16.6	6.35	10163	1	1	1	997.134	1992.25	2	1990.93	1.3198	0	41.94	0.017	K	IIVQNPIVEMDGDEMTR	V	2 Oxidation (M)	0.00000000010000100.0	0.93
2084	K4ASC2	Isocitrate dehydrogenase [NADP]	335	47001	12	11	6	5	16.6	6.35	4783	1	1	1	589.157	1176.3	2	1175.6	0.6962	0	50.22	0.0042	K	VTIESAEATQK	Y
2084	K4ASC2	Isocitrate dehydrogenase [NADP]	335	47001	12	11	6	5	16.6	6.35	5154	1	1	1	611.126	1220.24	2	1218.61	1.6234	0	36.83	0.079	K	LVFVPEGSDEK	T
2084	K4ASC2	Isocitrate dehydrogenase [NADP]	335	47001	12	11	6	5	16.6	6.35	5473	1	1	1	626.633	1251.25	2	1250.66	0.5934	0	66.5	8.1e-05	R	LIDDMVAYALK	S
2084	K4ASC2	Isocitrate dehydrogenase [NADP]	335	47001	12	11	6	5	16.6	6.35	5638	1	1	1	634.322	1266.63	2	1266.65	-0.0237	0	41.56	0.018	R	LIDDMVAYALK	S	Oxidation (M)	0.00001000000.0
2084	K4ASC2	Isocitrate dehydrogenase [NADP]	335	47001	12	11	6	5	16.6	6.35	7291	1	1	1	732.147	1462.28	2	1460.64	1.6368	0	58.59	0.00054	R	AFAEASMNMAFQK	K	Oxidation (M)	0.0000000010000.0
2084	K4ASC2	Isocitrate dehydrogenase [NADP]	335	47001	12	11	6	5	16.6	6.35	7386	1	1	1	739.437	1476.86	2	1476.64	0.2218	0	49.99	0.0027	R	AFAEASMNMAFQK	K	2 Oxidation (M)	0.0000001010000.0
2084	K4ASC2	Isocitrate dehydrogenase [NADP]	335	47001	12	11	6	5	16.6	6.35	9381	1	1	1	911.622	1821.23	2	1820.86	0.366	1	70.31	3e-05	R	DATDDKVTIESAEATQK	Y
2084	K4ASC2	Isocitrate dehydrogenase [NADP]	335	47001	12	11	6	5	16.6	6.35	9384	1	1	1	608.239	1821.7	3	1820.86	0.8316	1	42.24	0.018	R	DATDDKVTIESAEATQK	Y
2084	K4ASC2	Isocitrate dehydrogenase [NADP]	335	47001	12	11	6	5	16.6	6.35	10020	1	1	1	980.75	1959.49	2	1958.94	0.5418	0	55.64	0.00082	K	IIVQNPIVEMDGDEMTR	V
2084	K4ASC2	Isocitrate dehydrogenase [NADP]	335	47001	12	11	6	5	16.6	6.35	10087	1	1	1	988.649	1975.28	2	1974.94	0.3455	0	57.97	0.00047	K	IIVQNPIVEMDGDEMTR	V	Oxidation (M)	0.00000000000000100.0
2084	K4ASC2	Isocitrate dehydrogenase [NADP]	335	47001	12	11	6	5	16.6	6.35	10088	1	1	1	988.686	1975.36	2	1974.94	0.418	0	54.04	0.0012	K	IIVQNPIVEMDGDEMTR	V	Oxidation (M)	0.00000000010000000.0
2133	K4D5T8	Uncharacterized protein	405	39208	10	9	8	8	37.9	5.89	12414	1	1	1	944.406	2830.2	3	2829.36	0.8318	0	33.78	0.08	K	NEWSNSIYPMVPGHEVVGVVTEVGSK	V	Oxidation (M)	0.00000000010000000000000000.0	1.19
2133	K4D5T8	Uncharacterized protein	405	39208	10	9	8	8	37.9	5.89	3719	1	1	1	560.369	1118.72	2	1118.63	0.0904	0	48.36	0.0046	R	FVLDIGNTLK	K
2133	K4D5T8	Uncharacterized protein	405	39208	10	9	8	8	37.9	5.89	4083	1	1	1	582.619	1163.22	2	1162.56	0.6638	0	63.38	0.00019	K	VGVGCLVGSCR	K
2133	K4D5T8	Uncharacterized protein	405	39208	10	9	8	8	37.9	5.89	6395	1	1	1	714.172	1426.33	2	1425.69	0.6406	0	49.01	0.0048	R	DTSGVLSPFNFSR	R
2133	K4D5T8	Uncharacterized protein	405	39208	10	9	8	8	37.9	5.89	6537	1	1	1	726.693	1451.37	2	1449.66	1.708	0	62.83	0.00018	K	SNENVEAFGWAAR	D
2133	K4D5T8	Uncharacterized protein	405	39208	10	9	8	8	37.9	5.89	9669	1	1	1	983.25	1964.48	2	1962.99	1.4938	0	58.62	0.0004	R	MEAAPLLCAGITTYSPLR	H
2133	K4D5T8	Uncharacterized protein	405	39208	10	9	8	8	37.9	5.89	9741	1	1	1	990.612	1979.21	2	1978.99	0.2245	0	58.99	0.00033	R	MEAAPLLCAGITTYSPLR	H	Oxidation (M)	0.100000000000000000.0
2133	K4D5T8	Uncharacterized protein	405	39208	10	9	8	8	37.9	5.89	11392	1	1	1	806.732	2417.17	3	2416.42	0.7574	0	44.69	0.0063	K	LVMVGAPEKPLELPVFPLLLGGK	L
2133	K4D5T8	Uncharacterized protein	405	39208	10	9	8	8	37.9	5.89	11431	1	1	1	811.838	2432.49	3	2431.17	1.322	0	44.05	0.0093	K	HNITPDIEVVSMDYVNTALER	L	Oxidation (M)	0.000000000001000000000.0
2133	K4D5T8	Uncharacterized protein	405	39208	10	9	8	8	37.9	5.89	12405	1	1	1	939.193	2814.56	3	2813.37	1.187	0	36.45	0.04	K	NEWSNSIYPMVPGHEVVGVVTEVGSK	V
2133	K4CUX6	Elongation factor Tu	599	49257	18	12	12	9	42.4	6.54	12195	1	1	1	905.508	2713.5	3	2714.31	-0.8047	0	33.92	0.081	K	NMITGAAQMDGGILVVSAPDGPMPQTK	E	Oxidation (M)	0.010000000000000000000000000.0	1.15
2133	K4CUX6	Elongation factor Tu	599	49257	18	12	12	9	42.4	6.54	3997	1	1	1	578.649	1155.28	2	1155.63	-0.3458	0	31.89	0.22	K	FPGDEIPIIR	G
2133	K4CUX6	Elongation factor Tu	599	49257	18	12	12	9	42.4	6.54	7363	1	1	1	787.943	1573.87	2	1573.79	0.0766	0	38.91	0.032	R	GSALSALQGTNEEIGK	K
2133	K4CUX6	Elongation factor Tu	599	49257	18	12	12	9	42.4	6.54	7373	1	1	1	788.824	1575.63	2	1574.78	0.8517	1	51.55	0.002	K	AIAFDEIDKAPEEK	K
2133	K4CUX6	Elongation factor Tu	599	49257	18	12	12	9	42.4	6.54	7525	1	1	1	802.801	1603.59	2	1602.83	0.7623	0	58.42	0.00042	R	GITIATAHVEYETAK	R
2133	K4CUX6	Elongation factor Tu	599	49257	18	12	12	9	42.4	6.54	7671	1	1	1	816.855	1631.69	2	1631.79	-0.0918	0	33.06	0.13	K	LMDAVDEYIPDPVR	Q
2133	K4CUX6	Elongation factor Tu	599	49257	18	12	12	9	42.4	6.54	7762	1	1	1	824.829	1647.64	2	1647.78	-0.1376	0	59.85	0.00034	K	LMDAVDEYIPDPVR	Q	Oxidation (M)	0.01000000000000.0
2133	K4CUX6	Elongation factor Tu	599	49257	18	12	12	9	42.4	6.54	7898	1	1	1	557.177	1668.51	3	1666.9	1.6097	0	33.36	0.14	K	ILDNGQAGDNVGLLLR	G
2133	K4CUX6	Elongation factor Tu	599	49257	18	12	12	9	42.4	6.54	8102	1	1	1	851.86	1701.71	2	1701.89	-0.1834	1	67.14	5e-05	R	GSALSALQGTNEEIGKK	A
2133	K4CUX6	Elongation factor Tu	599	49257	18	12	12	9	42.4	6.54	8103	1	1	1	568.27	1701.79	3	1700.9	0.8871	0	44.96	0.0076	K	VGEDVEILGLMQGTLK	S
2133	K4CUX6	Elongation factor Tu	599	49257	18	12	12	9	42.4	6.54	8109	1	1	1	852.224	1702.43	2	1700.9	1.5313	0	65.19	9.4e-05	K	VGEDVEILGLMQGTLK	S
2133	K4CUX6	Elongation factor Tu	599	49257	18	12	12	9	42.4	6.54	8215	1	1	1	860.156	1718.3	2	1716.9	1.4004	0	56.36	0.00074	K	VGEDVEILGLMQGTLK	S	Oxidation (M)	0.0000000000100000.0
2133	K4CUX6	Elongation factor Tu	599	49257	18	12	12	9	42.4	6.54	10302	1	1	1	1051.28	2100.55	2	2100.03	0.5227	0	81.43	2e-06	K	VDAVDDPELLELVEMELR	E	Oxidation (M)	0.000000000000001000.0
2133	K4CUX6	Elongation factor Tu	599	49257	18	12	12	9	42.4	6.54	10647	1	1	1	1102.36	2202.7	2	2201.12	1.581	0	42.64	0.016	R	QLDKPFLMPVEDVFSIQGR	G	Gln->pyro-Glu (N-term Q)	2.0000000000000000000.0
2133	K4CUX6	Elongation factor Tu	599	49257	18	12	12	9	42.4	6.54	10722	1	1	1	740.527	2218.56	3	2217.11	1.4436	0	30.43	0.25	R	QLDKPFLMPVEDVFSIQGR	G	Oxidation (M); Gln->pyro-Glu (N-term Q)	2.0000000100000000000.0
2133	K4CUX6	Elongation factor Tu	599	49257	18	12	12	9	42.4	6.54	10809	1	1	1	746.233	2235.68	3	2234.14	1.5356	0	43.28	0.013	R	QLDKPFLMPVEDVFSIQGR	G	Oxidation (M)	0.0000000100000000000.0
2133	K4CUX6	Elongation factor Tu	599	49257	18	12	12	9	42.4	6.54	12163	1	1	1	900.746	2699.22	3	2698.31	0.9047	0	46.56	0.0043	K	NMITGAAQMDGGILVVSAPDGPMPQTK	E
2133	K4CUX6	Elongation factor Tu	599	49257	18	12	12	9	42.4	6.54	12171	1	1	1	901.958	2702.85	3	2701.35	1.5056	0	34.59	0.083	K	MVMPGDNVTATFELISPVPLETGQR	F
2172	K4D297	Glutamate dehydrogenase	309	44878	5	5	5	5	19.2	6.2	11893	1	1	1	1113.82	2225.63	2	2225.09	0.5424	0	44.41	0.0096	K	YIIEAANHPTDPEADEILSK	K			0.46
2172	K4D297	Glutamate dehydrogenase	309	44878	5	5	5	5	19.2	6.2	6227	1	1	1	643.207	1284.4	2	1283.61	0.7838	0	58.98	0.00042	K	DDGTLASFVGFR	V
2172	K4D297	Glutamate dehydrogenase	309	44878	5	5	5	5	19.2	6.2	8309	1	1	1	772.499	1542.98	2	1542.86	0.1223	1	86.09	6.8e-07	K	VVAVSDITGAIKNEK	G
2172	K4D297	Glutamate dehydrogenase	309	44878	5	5	5	5	19.2	6.2	8475	1	1	1	786.271	1570.53	2	1569.82	0.7126	0	72.79	1.9e-05	R	GALFATEALLNEHGK	S
2172	K4D297	Glutamate dehydrogenase	309	44878	5	5	5	5	19.2	6.2	9794	1	1	1	889.771	1777.53	2	1775.84	1.691	0	52.25	0.0021	K	GGIGCSPSDLSISELER	L
2536	K4BLA1	Uncharacterized protein	463	43563	10	10	7	7	28.4	8.34	13799	1	1	1	1017.57	3049.67	3	3048.39	1.2816	0	72.22	1.1e-05	K	GVAADLSHCNTPSQVSDFTGASELANCLK	G			1.03
2536	K4BLA1	Uncharacterized protein	463	43563	10	10	7	7	28.4	8.34	5856	1	1	1	629.999	1257.98	2	1257.66	0.3273	0	52.14	0.0023	R	IQNAGTEVVEAK	A
2536	K4BLA1	Uncharacterized protein	463	43563	10	10	7	7	28.4	8.34	6099	1	1	1	639.568	1277.12	2	1275.77	1.3561	0	47.39	0.0065	K	GVNVVVIPAGVPR	K
2536	K4BLA1	Uncharacterized protein	463	43563	10	10	7	7	28.4	8.34	6925	1	1	1	674.528	1347.04	2	1346.79	0.2495	1	65.24	0.00011	K	KLFGVTTLDVVR	A
2536	K4BLA1	Uncharacterized protein	463	43563	10	10	7	7	28.4	8.34	7966	1	1	1	734.99	1467.96	2	1467.71	0.2507	0	57.9	0.00058	K	AGAGSATLSMAYAAAR	F
2536	K4BLA1	Uncharacterized protein	463	43563	10	10	7	7	28.4	8.34	8112	1	1	1	743.128	1484.24	2	1483.71	0.5332	0	66.98	7.6e-05	K	AGAGSATLSMAYAAAR	F	Oxidation (M)	0.0000000001000000.0
2536	K4BLA1	Uncharacterized protein	463	43563	10	10	7	7	28.4	8.34	10982	1	1	1	954.289	1906.56	2	1904.99	1.5719	0	77.37	5.4e-06	K	MSPLVSELNLYDIANVK	G
2536	K4BLA1	Uncharacterized protein	463	43563	10	10	7	7	28.4	8.34	11052	1	1	1	961.42	1920.83	2	1920.99	-0.1604	0	77.76	4.6e-06	K	MSPLVSELNLYDIANVK	G	Oxidation (M)	0.10000000000000000.0
2536	K4BLA1	Uncharacterized protein	463	43563	10	10	7	7	28.4	8.34	11866	1	1	1	1041.21	2080.41	2	2080.03	0.3824	0	83.52	1.3e-06	K	TKPSTTFTDEEVQELTVR	I
2536	K4BLA1	Uncharacterized protein	463	43563	10	10	7	7	28.4	8.34	11871	1	1	1	694.73	2081.17	3	2080.03	1.1359	0	40.43	0.02	K	TKPSTTFTDEEVQELTVR	I
2761	K4BVD8	Proteasome subunit alpha type	261	32648	6	5	5	4	22.3	5.67	9054	1	1	1	856.685	1711.36	2	1709.76	1.5913	0	46.8	0.0076	R	NQYDTDVTTWSPAGR	L			0.68
2761	K4BVD8	Proteasome subunit alpha type	261	32648	6	5	5	4	22.3	5.67	5869	1	1	1	624.659	1247.3	2	1246.57	0.7385	1	42.16	0.021	R	KFETFMDSSR	E
2761	K4BVD8	Proteasome subunit alpha type	261	32648	6	5	5	4	22.3	5.67	6357	1	1	1	649.642	1297.27	2	1295.76	1.5136	1	72.42	2e-05	R	SKTHVILASVNK	A
2761	K4BVD8	Proteasome subunit alpha type	261	32648	6	5	5	4	22.3	5.67	7482	1	1	1	714.614	1427.21	2	1426.72	0.4976	0	67.01	7.4e-05	R	LFQVEYAMEAVK	Q
2761	K4BVD8	Proteasome subunit alpha type	261	32648	6	5	5	4	22.3	5.67	7559	1	1	1	723.242	1444.47	2	1442.71	1.7573	0	51.87	0.0023	R	LFQVEYAMEAVK	Q	Oxidation (M)	0.000000010000.0
2761	K4BVD8	Proteasome subunit alpha type	261	32648	6	5	5	4	22.3	5.67	8865	1	1	1	840.736	1679.46	2	1678.86	0.5928	0	33.06	0.16	K	VDDHIGVAIAGLTADGR	V
3154	Q3I5C3	Cytosolic ascorbate peroxidase	235	27532	5	4	5	4	23.2	6	3322	1	1	0	488.102	974.189	2	973.484	0.7055	0	33.31	0.2	K	NCAPIMLR	L
3154	Q3I5C3	Cytosolic ascorbate peroxidase	235	27532	5	4	5	4	23.2	6	6135	1	1	1	655.624	1309.23	2	1308.71	0.5179	0	42.21	0.022	K	DIVALSGAHTLGR	C
3154	Q3I5C3	Cytosolic ascorbate peroxidase	235	27532	5	4	5	4	23.2	6	8353	1	1	1	798.991	1595.97	2	1595.68	0.2895	0	72.55	1.5e-05	K	YAADEDAFFADYAK	A
3154	Q3I5C3	Cytosolic ascorbate peroxidase	235	27532	5	4	5	4	23.2	6	8651	1	1	1	825.84	1649.67	2	1648.83	0.8378	0	39.52	0.033	K	AEQAHGANNGLDIALR	L
3394	K4C6Q9	Uncharacterized protein	208	27355	4	3	4	3	25.8	6.52	11132	1	1	1	709.427	2125.26	3	2124.1	1.1628	0	35.61	0.074	R	EHAPVALGAAGVSAVVAESYAR	I			0.45
3394	K4C6Q9	Uncharacterized protein	208	27355	4	3	4	3	25.8	6.52	6903	1	1	1	681.629	1361.24	2	1360.68	0.5593	0	74.4	1.4e-05	K	TGDVVTVEIGESR	L
3394	K4C6Q9	Uncharacterized protein	208	27355	4	3	4	3	25.8	6.52	8604	1	1	1	820.649	1639.28	2	1637.78	1.5057	0	50.68	0.0028	R	NSVSTGEVYPLESEK	R
3394	K4C6Q9	Uncharacterized protein	208	27355	4	3	4	3	25.8	6.52	9440	1	1	1	886.098	1770.18	2	1771.86	-1.6748	0	47.26	0.0056	K	LGSYALCGLPSSYQTR	F
