# Supplementary material for: Effects of Simulated Space Radiations on the Tomato Root Proteome
Source: Front Plant Sci. 2019 Oct 24;10:1334. doi: 10.3389/fpls.2019.01334 (PMC6821793; doi:10.3389/fpls.2019.01334)
Supplement: Supplementary file 6 [file Table_4.xlsx]

## Sheet: Foglio1
Supplementary Table S4. Differentially represented proteins in tomato roots irradiated with X-rays that matched with homologous counterparts from A. thaliana in theTAIR 10 database. Blast results are reported for the best alignment match.
spot	UniProtKB accession (Solanum lycopersicum)	UniProtKB description	TAIR 10 accession	TAIR 10 description	Blast pident	Blast length	Blast qstart	Blast qend	Blast sstart	Blast send	Blast evalue	Blast bitscore
794	K4D5V2	Uncharacterized protein	AT5G37510.1	subunit of the 400 kDa subcomplex of the mitochondrial NADH dehydrogenase (complex I).	79.088	746	1	739	1	744	0	1211
919	K4DAD5	Uncharacterized protein	AT2G28000.1	chaperonin-6alpha	86.232	552	37	588	35	586	0	936
944	K4D5V2	Uncharacterized protein	AT5G37510.1	subunit of the 400 kDa subcomplex of the mitochondrial NADH dehydrogenase (complex I).	79.088	746	1	739	1	744	0	1211
1065	K4DAD5	Uncharacterized protein	AT2G28000.1	chaperonin-6alpha	86.232	552	37	588	35	586	0	936
1133	K4DAD5	Uncharacterized protein	AT2G28000.1	chaperonin-6alpha	86.232	552	37	588	35	586	0	936
1246	K4B2I9	Uncharacterized protein	AT5G09590.1	mitochondrial HSO7 2	83.871	682	1	681	1	682	0	1163
1246	K4DFR1	Uncharacterized protein	AT1G78900.2	VACUOLAR ATP SYNTHASE SUBUNIT A, VHA-A	93.74	623	1	623	1	623	0	1207
1285	K4C6L0	Protein disulfide-isomerase	AT1G21750.2	PROTEIN DISULFIDE ISOMERASE 5	63.908	435	1	433	1	432	0	585
1285	K4D1F7	Uncharacterized protein	AT4G38510.5	ATPase, V1 complex, subunit B protein	97.484	477	3	479	18	494	0	957
1341	K4DAD5	Uncharacterized protein	AT2G28000.1	chaperonin-6alpha	86.232	552	37	588	35	586	0	936
1488	K4AV63	Uncharacterized protein	AT3G13470.1	TCP-1/cpn6 chaperonin family protein	87.98	599	1	599	1	596	0	1026
1531	K4CJ67	Cysteine synthase	AT3G59760.3	CYSTEINSYNTHASE-C	79.666	359	28	386	80	430	0	552
1539	K4AYJ8	Uncharacterized protein	AT3G03960.1	TCP-1/cpn6 chaperonin family protein	82.298	531	1	531	6	536	0	927
1539	K4BKN2	Uncharacterized protein	AT1G74920.1	aldehyde dehydrogenase 1A8	71.344	506	1	503	1	501	0	758
1540	K4BKN2	Uncharacterized protein	AT1G74920.1	aldehyde dehydrogenase 1A8	71.344	506	1	503	1	501	0	758
1540	K4AYJ8	Uncharacterized protein	AT3G03960.1	TCP-1/cpn6 chaperonin family protein	82.298	531	1	531	6	536	0	927
1583	K4CQW8	Uncharacterized protein	AT3G52880.1	MONODEHYDROASCORBATE REDUCTASE 1	79.493	434	1	433	1	434	0	691
1631	ENO	Enolase	AT2G36530.1	Enolase	90.09	444	1	444	1	444	0	835
1631	K4DBV1	Uncharacterized protein	AT1G51980.1	Insulinase (Peptidase family M16) protein	62.941	510	1	502	1	503	0	619
1708	ENO	Enolase	AT2G36530.1	Enolase	90.09	444	1	444	1	444	0	835
1708	K4DBV1	Uncharacterized protein	AT1G51980.1	Insulinase (Peptidase family M16) protein	62.941	510	1	502	1	503	0	619
1813	K4CWL0	Uncharacterized protein	AT3G24170.3	GLUTATHIONE-DISULFIDE REDUCTASE	79.065	449	7	454	51	499	0	749
1826	ENO	Enolase	AT2G36530.1	Enolase	90.09	444	1	444	1	444	0	835
1826	K4DBV1	Uncharacterized protein	AT1G51980.1	Insulinase (Peptidase family M16) protein	62.941	510	1	502	1	503	0	619
1987	K4CL64	Uncharacterized protein	AT3G13920.1	eukaryotic translation initiation factor 4A1	93.947	413	1	413	1	412	0	805
1987	METK2	S-adenosylmethionine synthase 2	AT4G01850.2	S-ADENOSYLMETHIONINE SYNTHETASE 2	92.112	393	1	393	1	393	0	738
2084	K4ASC2	Isocitrate dehydrogenase [NADP]	AT1G65930.1	cytosolic NADP+-dependent isocitrate dehydrogenase	88.293	410	1	410	1	408	0	764
2133	K4D5T8	Uncharacterized protein	AT4G37990.1	elicitor-activated gene 3-2	71.347	349	9	356	8	356	5.89e-170	482
2133	K4CUX6	Elongation factor Tu	AT4G02930.1	GTP binding Elongation factor Tu family protein	87.692	455	1	450	1	454	0	775
2172	K4D297	Glutamate dehydrogenase	AT5G18170.1	glutamate dehydrogenase 1	89.781	411	1	411	1	411	0	774
2536	K4BLA1	Uncharacterized protein	AT3G47520.1	malate dehydrogenase	78.215	381	24	401	23	390	0	582
2761	K4BVD8	Proteasome subunit alpha type	AT5G42790.1	proteasome alpha subunit F1	85.169	236	23	258	1	236	1.25e-151	430
3154	Q3I5C3	Cytosolic ascorbate peroxidase 2	AT1G07890.8	ASCORBATE PEROXIDASE 1	85.6	250	1	250	1	250	1.48e-160	449
3394	K4C6Q9	Uncharacterized protein	AT2G43090.1	Aconitase/3-isopropylmalate dehydratase protein	65.844	243	36	251	4	246	4.03e-103	304
