# Supplementary material for: Effects of Simulated Space Radiations on the Tomato Root Proteome
Source: Front Plant Sci. 2019 Oct 24;10:1334. doi: 10.3389/fpls.2019.01334 (PMC6821793; doi:10.3389/fpls.2019.01334)
Supplement: Supplementary file 7 [file Table_5.xlsx]

## Sheet: Immunoblotting One-way ANOVA
Supplementary Table S5. The statistical significance of differences in protein relative abundance obtained by immunoblotting was calculated by one-way ANOVA, using Prism 8 Software version 8.1.1. The mean of each group, composed by 3 biological replicates treated with the same radiation dose or not exposed, was compared with the mean of another group by using Fisher's Least Significant Difference…
Statistical analysis for LOSLASE of the group exposed to γ-rays
ANOVA summary
F	5.518
P value	0.0238
P value summary	*
Significant diff. among means (P < 0.05)?	Yes
R square	0.6742
Uncorrected Fisher's LSD	Mean Diff,	95,00% CI of diff,	Significant?	Summary	Individual P Value
LOSgC vs. LOSg0.5	-0.08	-0,4417 to 0,2817	No	ns	0.6238
LOSgC vs. LOSg5	-0.45	-0,8117 to -0,08828	Yes	*	0.0209
LOSgC vs. LOSg10	-0.52	-0,8817 to -0,1583	Yes	*	0.0106
LOSg0.5 vs. LOSg5	-0.37	-0,7317 to -0,008277	Yes	*	0.046
LOSg0.5 vs. LOSg10	-0.44	-0,8017 to -0,07828	Yes	*	0.023
LOSg5 vs. LOSg10	-0.07	-0,4317 to 0,2917	No	ns	0.6672
Statistical analysis for LOSLASE of the group exposed to X-rays
ANOVA summary
F	9.1
P value	0.0059
P value summary	**
Significant diff. among means (P < 0.05)?	Yes
R square	0.7734
Uncorrected Fisher's LSD	Mean Diff,	95,00% CI of diff,	Significant?	Summary	Individual P Value
LOSxC vs. LOSx0.5	0.04667	-1,082 to 1,175	No	ns	0.9264
LOSxC vs. LOSx5	-1.297	-2,425 to -0,1678	Yes	*	0.0293
LOSxC vs. LOSx10	-2.093	-3,222 to -0,9645	Yes	**	0.0027
LOSx0.5 vs. LOSx5	-1.343	-2,472 to -0,2145	Yes	*	0.0253
LOSx0.5 vs. LOSx10	-2.14	-3,269 to -1,011	Yes	**	0.0024
LOSx5 vs. LOSx10	-0.7967	-1,925 to 0,3322	No	ns	0.1423
Statistical analysis for ATP synthase subunit B of the group exposed to γ-rays
ANOVA summary
F	15.2
P value	0.0011
P value summary	**
Significant diff. among means (P < 0.05)?	Yes
R square	0.8508
Uncorrected Fisher's LSD	Mean Diff,	95,00% CI of diff,	Significant?	Summary	Individual P Value
ATPgC vs. ATPg0.5	-2.263	-6,840 to 2,313	No	ns	0.2871
ATPgC vs. ATPg5	-10.1	-14,67 to -5,520	Yes	***	0.0009
ATPgC vs. ATPg10	-10.82	-15,40 to -6,244	Yes	***	0.0006
ATPg0.5 vs. ATPg5	-7.833	-12,41 to -3,257	Yes	**	0.0043
ATPg0.5 vs. ATPg10	-8.557	-13,13 to -3,980	Yes	**	0.0026
ATPg5 vs. ATPg10	-0.7233	-5,300 to 3,853	No	ns	0.725
Statistical analysis for ATP synthase subunit B of the group exposed to X-rays
ANOVA summary
F	12.67
P value	0.0021
P value summary	**
Significant diff. among means (P < 0.05)?	Yes
R square	0.8261
Uncorrected Fisher's LSD	Mean Diff,	95,00% CI of diff,	Significant?	Summary	Individual P Value
ATPxC vs. ATPx0.5	-0.06	-2,193 to 2,073	No	ns	0.9499
ATPxC vs. ATPx5	-3.057	-5,189 to -0,9240	Yes	*	0.0108
ATPxC vs. ATPx10	-4.717	-6,849 to -2,584	Yes	***	0.0009
ATPx0.5 vs. ATPx5	-2.997	-5,129 to -0,8640	Yes	*	0.0119
ATPx0.5 vs. ATPx10	-4.657	-6,789 to -2,524	Yes	**	0.001
ATPx5 vs. ATPx10	-1.66	-3,793 to 0,4726	No	ns	0.1104
